# Supplementary material for: 1-Benzyl-5-methyl-1H-1,2,3-triazole-4-carboxylic acid monohydrate
Source: Acta Crystallogr Sect E Struct Rep Online. 2009 May 14;65(Pt 6):o1258. doi: 10.1107/S160053680901678X (PMC2969608; doi:10.1107/S160053680901678X)
Supplement: Supplementary file 2 [file e-65-o1258-Isup2.hkl]

# 
# h,k,l, Fc-squared, Fo-squared, sigma(Fo-squared) and status flag 
# 
data_I
_shelx_title ' zh in P-1' 
_shelx_refln_list_code          4 
_shelx_F_calc_maximum       73.19 
_exptl_crystal_F_000       248.00 
_reflns_d_resolution_high  0.7701 
 
loop_ 
 _symmetry_equiv_pos_as_xyz 
 'x, y, z' 
 '-x, -y, -z' 
 
_cell_length_a     6.5808 
_cell_length_b     7.4995 
_cell_length_c    12.3371 
_cell_angle_alpha  99.868 
_cell_angle_beta   93.750 
_cell_angle_gamma  91.799 
 
_shelx_F_squared_multiplier     1.000 
 
loop_ 
 _refln_index_h 
 _refln_index_k 
 _refln_index_l 
 _refln_F_squared_calc 
 _refln_F_squared_meas 
 _refln_F_squared_sigma 
 _refln_observed_status 
   1   0   0        0.07        2.61      0.38 o 
   2   0   0      118.18      104.43      1.81 o 
   3   0   0       67.44       64.69      1.59 o 
   4   0   0      195.37      212.83      5.46 o 
   5   0   0       23.56       22.25      1.69 o 
   6   0   0        0.00        0.56      0.73 o 
   7   0   0       52.08       46.76      3.70 o 
   8   0   0        0.74        0.51      1.18 o 
  -8   1   0        2.44        8.10      2.26 o 
  -7   1   0        3.28        3.15      1.70 o 
  -6   1   0        1.26        1.04      0.79 o 
  -5   1   0       24.35       26.23      2.26 o 
  -4   1   0       43.56       42.70      1.74 o 
  -3   1   0       10.95       10.39      0.78 o 
  -2   1   0      324.59      362.93      5.35 o 
  -1   1   0      198.38      184.02      3.61 o 
   1   1   0     1667.88     1644.87     21.11 o 
   2   1   0      252.29      257.37      7.56 o 
   3   1   0      300.73      304.56      6.22 o 
   4   1   0      227.34      214.85      4.11 o 
   5   1   0      108.29       98.17      4.80 o 
   6   1   0        1.36        2.34      2.34 o 
   7   1   0       23.64       24.89      3.09 o 
   8   1   0        0.15        1.97      2.92 o 
  -8   2   0        1.64        4.72      2.90 o 
  -7   2   0        0.02        0.36      0.69 o 
  -6   2   0        3.82        4.23      0.90 o 
  -5   2   0        2.62        4.31      1.50 o 
  -4   2   0      115.03      117.95      3.25 o 
  -3   2   0      147.68      154.10      3.25 o 
  -2   2   0      123.58      115.68      2.52 o 
  -1   2   0      549.43      623.15      8.47 o 
   0   2   0     1256.97     1354.09     15.16 o 
   1   2   0      866.21      895.57     10.17 o 
   2   2   0       37.26       32.16      3.68 o 
   3   2   0       29.91       27.23      1.78 o 
   4   2   0       68.09       63.80      3.37 o 
   5   2   0       11.20       10.22      1.62 o 
   6   2   0        0.07        1.70      1.90 o 
   7   2   0        0.88        3.34      1.60 o 
   8   2   0        0.56        0.74      1.45 o 
  -8   3   0        0.03        2.05      2.18 o 
  -7   3   0        0.93        0.37      1.09 o 
  -6   3   0       15.60       14.45      1.37 o 
  -5   3   0        0.65        0.52      0.62 o 
  -4   3   0      100.89      110.43      3.66 o 
  -3   3   0       45.83       43.36      1.30 o 
  -2   3   0        1.31        0.84      0.70 o 
  -1   3   0       42.15       33.18      0.95 o 
   0   3   0       33.80       33.99      1.06 o 
   1   3   0       27.84       28.97      0.97 o 
   2   3   0        5.97        6.11      0.83 o 
   3   3   0      147.94      150.36      5.30 o 
   4   3   0       14.55       18.63      1.94 o 
   5   3   0        0.31        0.06      1.27 o 
   6   3   0        0.01        1.51      1.68 o 
   7   3   0        6.08       11.69      2.27 o 
  -7   4   0        0.30       -1.24      1.34 o 
  -6   4   0       19.90       18.68      2.31 o 
  -5   4   0       10.11        9.11      1.72 o 
  -4   4   0        2.81        4.46      2.16 o 
  -3   4   0       18.23       18.63      0.90 o 
  -2   4   0      208.73      227.76      4.42 o 
  -1   4   0       41.55       47.11      2.74 o 
   0   4   0        0.42        1.35      0.79 o 
   1   4   0       48.56       50.68      1.64 o 
   2   4   0       14.52       14.70      1.26 o 
   3   4   0       30.64       26.33      5.04 o 
   4   4   0        7.78        6.49      1.41 o 
   5   4   0        0.43        2.96      1.41 o 
   6   4   0        0.00        3.27      3.44 o 
   7   4   0        1.30        1.65      1.54 o 
  -7   5   0        0.00        2.47      4.95 o 
  -6   5   0        2.32        1.23      1.62 o 
  -5   5   0        0.34        2.30      1.41 o 
  -4   5   0        0.15        2.67      1.53 o 
  -3   5   0      123.39      119.29      5.37 o 
  -2   5   0        2.80        2.12      0.72 o 
  -1   5   0        7.13        5.42      0.71 o 
   0   5   0       18.04       36.04      1.75 o 
   1   5   0      126.43      130.54      4.83 o 
   2   5   0       11.49       11.84      1.00 o 
   3   5   0        5.80        5.93      1.34 o 
   4   5   0       10.47       10.04      1.82 o 
   5   5   0        3.83        5.47      1.64 o 
   6   5   0        0.00       -0.33      1.21 o 
   7   5   0        0.66        4.76      1.81 o 
  -6   6   0        0.00       -1.13      1.50 o 
  -5   6   0        4.76        3.00      1.60 o 
  -4   6   0       14.11       17.22      2.16 o 
  -3   6   0       13.30       12.34      2.21 o 
  -2   6   0       12.06       15.43      1.97 o 
  -1   6   0        1.59        3.86      0.75 o 
   0   6   0       62.27       56.06      2.47 o 
   1   6   0        0.59        1.77      1.34 o 
   2   6   0       38.95       36.18      1.75 o 
   3   6   0       65.54       57.06      4.02 o 
   4   6   0        3.89        4.88      1.52 o 
   5   6   0       16.91       18.26      2.40 o 
   6   6   0        0.05        1.24      1.38 o 
  -6   7   0        0.02       -0.24      1.37 o 
  -5   7   0        0.17       -0.11      1.08 o 
  -4   7   0        1.12       -0.26      1.55 o 
  -3   7   0       21.47       16.23      2.23 o 
  -2   7   0        0.17       -1.84      1.84 o 
  -1   7   0       14.77       13.58      1.94 o 
   0   7   0        5.34        5.39      1.56 o 
   1   7   0        0.80        1.40      1.93 o 
   2   7   0        0.04        2.49      2.61 o 
   3   7   0        0.28        0.15      1.55 o 
   4   7   0        0.01        0.24      0.98 o 
   5   7   0        0.17       -1.41      1.50 o 
  -5   8   0        0.41        0.54      1.54 o 
  -4   8   0        0.00        1.75      1.62 o 
  -3   8   0        0.00       -0.16      2.69 o 
  -2   8   0        0.68        1.68      1.93 o 
  -1   8   0        0.03       -0.19      1.65 o 
   0   8   0        4.24        3.00      1.54 o 
   1   8   0        2.37        1.90      1.10 o 
   2   8   0        6.15        5.87      1.58 o 
   3   8   0        0.19        1.04      1.88 o 
   4   8   0        0.00       -1.73      1.73 o 
  -3   9   0        1.66        0.44      1.46 o 
  -2   9   0        0.05       -1.17      1.73 o 
  -1   9   0        0.38       -0.84      1.45 o 
   0   9   0        2.23       -0.52      1.29 o 
   1   9   0        0.55        1.01      1.85 o 
   2   9   0        0.02       -0.02      1.29 o 
  -2  -9   1        0.01        4.29      2.14 o 
  -1  -9   1        0.04       -2.04      2.04 o 
   0  -9   1        2.05        2.74      2.95 o 
   1  -9   1        0.01       -0.27      1.14 o 
   2  -9   1        0.18       -0.99      1.50 o 
   3  -9   1        0.67        1.38      1.60 o 
  -4  -8   1        0.02       -1.11      1.26 o 
  -3  -8   1        6.72        6.75      3.41 o 
  -2  -8   1        2.20        1.52      1.43 o 
  -1  -8   1        0.66       -0.40      0.81 o 
   0  -8   1       12.91       14.19      2.06 o 
   1  -8   1        2.87        6.34      1.77 o 
   2  -8   1        3.55       11.22      3.44 o 
   3  -8   1        0.11        1.36      1.18 o 
   4  -8   1        0.01       -1.13      1.39 o 
   5  -8   1        0.52        0.78      1.53 o 
  -5  -7   1        1.90        4.82      1.86 o 
  -4  -7   1        0.15        0.88      2.80 o 
  -3  -7   1       14.12       14.12      1.82 o 
  -2  -7   1       57.38       55.28      3.35 o 
  -1  -7   1        3.31        3.97      1.03 o 
   0  -7   1        0.23        0.02      0.55 o 
   1  -7   1       57.30       58.32      4.08 o 
   2  -7   1        8.16        7.44      3.43 o 
   3  -7   1        5.47        5.32      1.52 o 
   4  -7   1        4.75        7.75      2.12 o 
   5  -7   1        1.21        2.40      1.50 o 
   6  -7   1        0.18        1.29      2.20 o 
  -6  -6   1        0.44        2.86      2.32 o 
  -5  -6   1        2.01        2.67      1.48 o 
  -4  -6   1       21.82       27.74      5.51 o 
  -3  -6   1       26.20       24.05      2.56 o 
  -2  -6   1       45.69       35.75      1.83 o 
  -1  -6   1       10.52       11.19      1.29 o 
   0  -6   1       31.92       28.31      1.75 o 
   1  -6   1       21.22       17.70      1.36 o 
   2  -6   1        0.98        1.67      1.06 o 
   3  -6   1       29.26       33.62      3.07 o 
   4  -6   1       14.16       16.52      2.27 o 
   5  -6   1        3.16        6.40      1.70 o 
   6  -6   1        0.00        3.58      3.40 o 
  -7  -5   1        0.57        0.02      1.20 o 
  -6  -5   1        5.22        7.91      2.21 o 
  -5  -5   1        3.57        3.53      1.49 o 
  -4  -5   1       36.29       38.27      3.06 o 
  -3  -5   1        0.18       -0.19      0.79 o 
  -2  -5   1      122.34      111.95      3.10 o 
  -1  -5   1       93.34       95.31      2.97 o 
   0  -5   1        0.00        1.17      1.94 o 
   1  -5   1       30.09       36.49      1.29 o 
   2  -5   1       17.03       17.53      2.40 o 
   3  -5   1      196.38      188.57     10.52 o 
   4  -5   1        0.35        1.01      1.43 o 
   5  -5   1        2.00        5.13      1.84 o 
   6  -5   1        2.17        4.14      2.39 o 
   7  -5   1        0.01       -0.31      1.50 o 
  -7  -4   1        3.75        6.15      2.12 o 
  -6  -4   1       15.05       18.10      2.90 o 
  -5  -4   1       19.86       18.87      2.13 o 
  -4  -4   1       28.30       25.63      2.20 o 
  -3  -4   1        1.31        3.31      1.81 o 
  -2  -4   1        6.66        8.20      0.61 o 
  -1  -4   1       59.66       68.49      2.32 o 
   0  -4   1      526.25      556.57      9.75 o 
   1  -4   1      337.77      348.18      6.71 o 
   2  -4   1        3.50        2.14      1.02 o 
   3  -4   1        0.06        1.09      1.60 o 
   4  -4   1        9.40       11.59      2.09 o 
   5  -4   1       24.14       24.62      2.53 o 
   6  -4   1       15.21       13.60      2.19 o 
   7  -4   1        0.31        1.48      1.33 o 
  -8  -3   1        0.08       -1.50      1.50 o 
  -7  -3   1        0.00        0.71      1.34 o 
  -6  -3   1        3.32        5.39      3.14 o 
  -5  -3   1       70.68       66.57      4.06 o 
  -4  -3   1        1.68        3.42      1.16 o 
  -3  -3   1      170.91      170.49      5.70 o 
  -2  -3   1        1.28        4.04      0.69 o 
  -1  -3   1       57.04       76.07      3.86 o 
   0  -3   1      197.78      197.71      3.85 o 
   1  -3   1       19.87       32.39      0.74 o 
   2  -3   1      677.83      707.54     15.69 o 
   3  -3   1        0.15       -0.01      0.21 o 
   4  -3   1        0.86        2.88      1.40 o 
   5  -3   1       82.66       78.63      2.78 o 
   6  -3   1       10.38       10.16      1.27 o 
   7  -3   1        0.11        0.81      1.15 o 
   8  -3   1        0.00        0.84      2.33 o 
  -8  -2   1        0.02        0.98      1.96 o 
  -7  -2   1        5.62        7.22      5.73 o 
  -6  -2   1        1.70        5.28      1.49 o 
  -5  -2   1        3.62        5.72      3.28 o 
  -4  -2   1        2.12        4.10      1.07 o 
  -3  -2   1      153.55      151.56      4.67 o 
  -2  -2   1      598.77      591.93      6.61 o 
  -1  -2   1     1482.38     1411.56     15.47 o 
   0  -2   1     1540.06     1608.48     16.69 o 
   1  -2   1      326.44      312.89     15.17 o 
   2  -2   1      117.25      122.40      2.20 o 
   3  -2   1       29.06       25.42      1.02 o 
   4  -2   1        2.55        0.59      0.49 o 
   5  -2   1       41.52       40.61      2.07 o 
   6  -2   1       76.90       68.65      4.29 o 
   7  -2   1        0.07       -0.62      0.78 o 
   8  -2   1        0.08        0.50      2.07 o 
  -8  -1   1        0.15        1.19      1.72 o 
  -7  -1   1       14.93        9.53      1.93 o 
  -6  -1   1       30.15       27.67      2.64 o 
  -5  -1   1        8.11        7.72      0.94 o 
  -4  -1   1        4.19        3.29      0.61 o 
  -3  -1   1       80.10       73.26      2.93 o 
  -2  -1   1        1.05        1.08      0.25 o 
  -1  -1   1     1054.94      973.94     11.73 o 
   1  -1   1     4073.54     3946.25     46.43 o 
   2  -1   1       66.21       72.61      3.48 o 
   3  -1   1       36.20       37.86      2.41 o 
   4  -1   1       27.40       29.20      1.46 o 
   5  -1   1       65.63       66.08      2.93 o 
   6  -1   1       19.24       18.05      1.56 o 
   7  -1   1        3.52        5.02      1.53 o 
   8  -1   1        2.03        0.56      1.33 o 
  -8   0   1        0.12       -0.06      1.08 o 
  -7   0   1        5.46        5.74      1.87 o 
  -6   0   1       30.58       26.40      3.24 o 
  -5   0   1       87.04       88.97      3.88 o 
  -4   0   1        0.00        1.20      0.58 o 
  -3   0   1       57.62       52.91      1.50 o 
  -2   0   1      646.96      628.99     12.26 o 
  -1   0   1      168.26      133.59      3.90 o 
   1   0   1     1367.44     1191.49     11.08 o 
   2   0   1        5.06        6.81      0.47 o 
   3   0   1      133.24      127.91      3.43 o 
   4   0   1       82.55       71.16      2.32 o 
   5   0   1        5.63        6.29      0.82 o 
   6   0   1       14.15       12.48      1.51 o 
   7   0   1        7.55        8.27      1.88 o 
   8   0   1        1.49        2.05      1.90 o 
  -8   1   1        1.42       -1.29      1.35 o 
  -7   1   1       10.03       10.91      1.95 o 
  -6   1   1        0.02        1.27      0.89 o 
  -5   1   1       41.91       40.73      2.60 o 
  -4   1   1        9.06       12.14      1.37 o 
  -3   1   1       44.13       45.69      1.59 o 
  -2   1   1     1595.88     1694.04     21.29 o 
  -1   1   1       92.14       89.99      3.93 o 
   0   1   1      391.27      356.20      7.55 o 
   1   1   1      621.67      598.23     13.82 o 
   2   1   1        8.73       14.38      4.32 o 
   3   1   1      499.94      454.51     10.40 o 
   4   1   1       46.32       42.77      1.29 o 
   5   1   1       26.70       27.63      2.10 o 
   6   1   1       14.59       19.06      2.12 o 
   7   1   1        0.77       -1.14      1.14 o 
   8   1   1        0.03        1.26      1.47 o 
  -8   2   1        2.41        5.69      2.45 o 
  -7   2   1        0.30        2.12      1.86 o 
  -6   2   1        0.00        2.49      2.24 o 
  -5   2   1       79.51       74.69      2.88 o 
  -4   2   1      358.44      356.72      7.86 o 
  -3   2   1       18.27       16.99      0.98 o 
  -2   2   1        0.33       -0.29      0.29 o 
  -1   2   1       88.96       83.25      3.08 o 
   0   2   1        4.22       26.94      1.68 o 
   1   2   1      473.76      470.70      9.95 o 
   2   2   1       28.69       23.80      1.21 o 
   3   2   1      440.01      512.96     23.64 o 
   4   2   1        8.28        6.98      1.37 o 
   5   2   1        3.72        5.22      1.32 o 
   6   2   1        2.86        2.65      1.20 o 
   7   2   1        0.76        2.58      1.32 o 
   8   2   1        0.02        0.52      1.56 o 
  -8   3   1        0.06        0.14      1.56 o 
  -7   3   1        0.52        0.76      1.07 o 
  -6   3   1        9.27        9.48      1.32 o 
  -5   3   1       60.46       53.39      2.29 o 
  -4   3   1        5.91        7.64      0.88 o 
  -3   3   1       39.95       44.68      2.65 o 
  -2   3   1        0.80        1.27      0.49 o 
  -1   3   1      767.05      775.54     12.19 o 
   0   3   1      236.67      250.57      4.46 o 
   1   3   1       20.23       15.49      0.76 o 
   2   3   1      389.89      384.58     11.16 o 
   3   3   1      105.89      110.70      8.21 o 
   4   3   1        3.35        7.06      1.40 o 
   5   3   1       18.77       18.34      2.10 o 
   6   3   1        2.11        3.51      3.45 o 
   7   3   1        3.08        1.68      1.59 o 
  -7   4   1        0.42        0.04      0.94 o 
  -6   4   1       14.89       11.17      3.02 o 
  -5   4   1        0.81        1.62      0.71 o 
  -4   4   1       33.75       35.95      1.76 o 
  -3   4   1        2.38        3.46      0.57 o 
  -2   4   1       13.41       12.66      0.82 o 
  -1   4   1       42.29       42.41      1.67 o 
   0   4   1      154.93      188.61      8.72 o 
   1   4   1       69.35       72.17      2.09 o 
   2   4   1       50.24       44.98      1.32 o 
   3   4   1        3.63        7.31      1.34 o 
   4   4   1        0.77        3.07      3.48 o 
   5   4   1        5.66        7.85      1.75 o 
   6   4   1       13.30       16.40      2.26 o 
   7   4   1        0.53       -1.09      1.37 o 
  -7   5   1        0.61        0.03      1.16 o 
  -6   5   1        4.53        6.28      3.14 o 
  -5   5   1        3.22        2.69      1.41 o 
  -4   5   1        4.82        3.18      1.19 o 
  -3   5   1       26.05       22.17      1.36 o 
  -2   5   1      135.21      130.88      3.57 o 
  -1   5   1        5.27        5.70      1.62 o 
   0   5   1       63.96       61.13      3.91 o 
   1   5   1       84.16       90.24      3.05 o 
   2   5   1       24.99       26.66      1.30 o 
   3   5   1       47.88       49.87      3.29 o 
   4   5   1        9.72        7.88      1.89 o 
   5   5   1       15.93       17.66      5.77 o 
   6   5   1        8.14       12.52      2.16 o 
  -6   6   1        0.00       -0.43      1.56 o 
  -5   6   1        4.99        8.80      2.19 o 
  -4   6   1        0.62        4.87      1.87 o 
  -3   6   1       15.58       10.11      1.59 o 
  -2   6   1      154.46      131.14      4.20 o 
  -1   6   1       24.41       26.90      1.71 o 
   0   6   1       51.76       56.85      2.55 o 
   1   6   1        4.86        7.83      1.07 o 
   2   6   1        1.35        0.97      0.68 o 
   3   6   1        3.49        3.75      1.28 o 
   4   6   1        0.95        1.83      1.39 o 
   5   6   1       15.00       17.88      2.63 o 
   6   6   1        1.71        0.18      2.12 o 
  -6   7   1        0.01        1.10      1.63 o 
  -5   7   1        0.08        0.61      1.20 o 
  -4   7   1        4.79        3.24      1.73 o 
  -3   7   1       16.00       19.07      2.18 o 
  -2   7   1        1.27        1.48      1.15 o 
  -1   7   1        9.79        7.07      1.14 o 
   0   7   1       35.64       33.78      2.05 o 
   1   7   1        0.62        2.13      1.04 o 
   2   7   1        2.14        1.81      1.06 o 
   3   7   1       35.25       35.79      3.11 o 
   4   7   1        2.37        4.65      1.81 o 
   5   7   1        0.22        2.06      2.17 o 
  -4   8   1        0.66        1.71      1.70 o 
  -3   8   1        0.75       -1.29      1.49 o 
  -2   8   1        0.21       -0.30      1.68 o 
  -1   8   1        4.55        9.29      1.95 o 
   0   8   1       13.23       10.57      2.03 o 
   1   8   1       15.61       17.45      1.68 o 
   2   8   1        1.69        3.26      1.60 o 
   3   8   1        0.87        1.09      1.21 o 
   4   8   1        1.86        0.48      1.47 o 
  -3   9   1        0.95        3.19      3.34 o 
  -2   9   1        1.27        0.35      1.29 o 
  -1   9   1        0.10        0.61      1.34 o 
   0   9   1        0.00        1.42      1.37 o 
   1   9   1        0.09       -0.32      1.54 o 
   2   9   1        0.07        1.07      1.82 o 
  -1  -9   2        0.22       -0.60      1.65 o 
   0  -9   2        0.86       -0.51      1.22 o 
   1  -9   2        1.37        0.29      1.12 o 
   2  -9   2        0.15       -1.36      1.40 o 
   3  -9   2        1.79       -1.23      2.23 o 
  -4  -8   2        0.34       -1.13      1.48 o 
  -3  -8   2        1.40        0.43      0.99 o 
  -2  -8   2        1.77        0.78      1.11 o 
  -1  -8   2        5.66        6.75      1.16 o 
   0  -8   2       10.15       11.70      1.94 o 
   1  -8   2        4.44        6.55      2.70 o 
   2  -8   2        0.99        3.66      1.88 o 
   3  -8   2        2.09        2.72      2.33 o 
   4  -8   2        0.62        0.51      1.34 o 
   5  -8   2        0.17        0.99      1.63 o 
  -5  -7   2        0.23       -0.43      1.97 o 
  -4  -7   2        3.70        4.31      2.81 o 
  -3  -7   2       20.55       18.44      2.38 o 
  -2  -7   2       29.52       33.20      2.04 o 
  -1  -7   2       16.65       18.25      2.37 o 
   0  -7   2        1.33        2.69      0.76 o 
   1  -7   2       95.71      100.26      5.53 o 
   2  -7   2        0.20        2.72      2.37 o 
   3  -7   2        0.50        2.98      1.44 o 
   4  -7   2        9.68       11.53      2.61 o 
   5  -7   2        0.19        0.17      1.20 o 
   6  -7   2        0.86        0.16      1.26 o 
  -6  -6   2        0.12        2.03      1.54 o 
  -5  -6   2        0.98        0.89      1.97 o 
  -4  -6   2       14.52       14.81      2.06 o 
  -3  -6   2        6.92        2.82      1.05 o 
  -2  -6   2        0.97        1.34      1.49 o 
  -1  -6   2        0.14        0.91      1.16 o 
   0  -6   2        0.03       -0.57      0.57 o 
   1  -6   2        2.25        4.45      1.55 o 
   2  -6   2       29.04       30.98      2.68 o 
   3  -6   2       26.91       26.03      2.97 o 
   4  -6   2       41.22       40.72      3.53 o 
   5  -6   2        4.87        7.24      2.59 o 
   6  -6   2        0.35        0.84      2.46 o 
  -7  -5   2        0.15        2.95      5.00 o 
  -6  -5   2        8.32        8.22      2.06 o 
  -5  -5   2       16.55       19.37      2.23 o 
  -4  -5   2       49.77       53.86      3.47 o 
  -3  -5   2       42.45       39.44      2.60 o 
  -2  -5   2      103.00      114.43      3.23 o 
  -1  -5   2       37.24       30.72      2.47 o 
   0  -5   2        7.97        8.60      0.83 o 
   1  -5   2        4.04        4.23      1.04 o 
   2  -5   2       69.37       65.50      3.52 o 
   3  -5   2       62.66       62.00      5.40 o 
   4  -5   2        0.14        0.49      1.11 o 
   5  -5   2        4.68        7.43      3.99 o 
   6  -5   2        1.36        0.17      1.03 o 
   7  -5   2        0.04       -1.16      1.41 o 
  -7  -4   2        0.01        0.91      1.36 o 
  -6  -4   2        6.88        8.94      2.15 o 
  -5  -4   2       42.48       43.82      3.37 o 
  -4  -4   2       10.40       14.54      3.38 o 
  -3  -4   2        5.21        4.67      1.03 o 
  -2  -4   2        0.88        0.98      0.50 o 
  -1  -4   2      238.51      264.39      7.79 o 
   0  -4   2       20.76       31.68      1.98 o 
   1  -4   2      222.43      235.68      6.94 o 
   2  -4   2        2.29        2.28      2.02 o 
   3  -4   2       49.17       45.65      2.64 o 
   4  -4   2       27.39       28.81      2.53 o 
   6  -4   2        5.79        4.39      1.56 o 
   7  -4   2        2.62        4.33      1.90 o 
  -8  -3   2        0.37       -1.29      1.50 o 
  -7  -3   2        0.04       -0.46      1.97 o 
  -6  -3   2       32.12       33.80      3.31 o 
  -5  -3   2      123.17      127.82      5.93 o 
  -4  -3   2       60.98       54.20      2.98 o 
  -3  -3   2        0.34        0.94      1.04 o 
  -2  -3   2      110.77      121.94      2.42 o 
  -1  -3   2     1478.48     1459.74     20.16 o 
   0  -3   2       77.98       57.79      1.90 o 
   1  -3   2      221.94      266.20      6.33 o 
   2  -3   2      194.92      215.96      7.07 o 
   3  -3   2       72.74       66.71      1.45 o 
   4  -3   2        0.12       -0.11      0.39 o 
   5  -3   2        8.88       10.66      1.04 o 
   6  -3   2       24.71       21.92      1.70 o 
   7  -3   2        8.93        7.26      2.17 o 
   8  -3   2        0.07        0.00      1.42 o 
  -8  -2   2        0.06       -0.31      1.27 o 
  -7  -2   2        6.99        4.96      1.75 o 
  -6  -2   2       32.42       30.88      2.77 o 
  -5  -2   2        0.00        1.61      2.24 o 
  -4  -2   2       19.99       18.52      1.05 o 
  -3  -2   2       35.55       39.76      2.76 o 
  -2  -2   2     1120.87     1182.49     15.12 o 
  -1  -2   2      131.88      132.95      3.82 o 
   0  -2   2     5357.25     5216.69     51.06 o 
   1  -2   2      365.44      371.50      7.07 o 
   2  -2   2      359.54      335.39      8.33 o 
   3  -2   2       70.37       67.35      2.46 o 
   4  -2   2        3.70        4.52      0.67 o 
   5  -2   2       66.19       67.26      3.20 o 
   6  -2   2        3.11        5.18      0.96 o 
   7  -2   2        5.01        3.95      1.16 o 
   8  -2   2        0.00        0.50      2.15 o 
  -8  -1   2        0.29       -1.01      1.52 o 
  -7  -1   2        0.00        0.16      1.27 o 
  -6  -1   2        8.58        7.94      1.69 o 
  -5  -1   2        9.11        8.38      1.73 o 
  -4  -1   2      249.24      263.24      5.44 o 
  -3  -1   2       77.28       76.06      1.85 o 
  -2  -1   2      371.44      335.50     11.19 o 
  -1  -1   2       84.19       91.24      1.54 o 
   0  -1   2       51.70       38.18      1.47 o 
   1  -1   2      272.20      242.58      8.57 o 
   2  -1   2      255.46      251.64      3.94 o 
   3  -1   2      263.79      297.39      9.73 o 
   4  -1   2        8.69       11.66      1.74 o 
   5  -1   2        0.30        0.27      0.65 o 
   6  -1   2        0.26        1.61      1.09 o 
   7  -1   2        0.01       -0.57      0.95 o 
   8  -1   2        1.99       -0.58      1.79 o 
  -8   0   2        0.08       -0.12      1.35 o 
  -7   0   2        0.06       -0.60      1.06 o 
  -6   0   2      104.51      102.22      3.91 o 
  -5   0   2        4.53        4.79      0.87 o 
  -4   0   2       33.06       38.79      1.55 o 
  -3   0   2       62.19       72.85      1.86 o 
  -2   0   2      353.90      356.98     13.50 o 
  -1   0   2      225.91      204.75      2.38 o 
   0   0   2      267.42      247.69      6.42 o 
   1   0   2     2728.06     2768.46     26.46 o 
   2   0   2      106.83      104.89      1.94 o 
   3   0   2       27.40       35.33      1.19 o 
   4   0   2        0.02        1.74      0.51 o 
   5   0   2        0.15        1.13      0.55 o 
   6   0   2        4.67        6.45      1.36 o 
   7   0   2        0.68        4.50      2.27 o 
   8   0   2        0.47       -0.20      1.42 o 
  -8   1   2        0.62       -0.17      1.22 o 
  -7   1   2        8.52       11.21      1.31 o 
  -6   1   2       28.44       29.09      1.92 o 
  -5   1   2        1.11        1.34      0.80 o 
  -4   1   2        0.17        1.28      1.57 o 
  -3   1   2      377.59      411.53      7.61 o 
  -2   1   2        1.30        0.72      0.75 o 
  -1   1   2       33.07       38.51      1.65 o 
   0   1   2     1875.92     1817.56     18.04 o 
   1   1   2     2655.29     2496.54     25.05 o 
   2   1   2      156.18      171.36      2.71 o 
   3   1   2       43.30       47.73      2.26 o 
   4   1   2       42.35       39.96      3.18 o 
   5   1   2        0.69        1.40      1.68 o 
   6   1   2        0.34        3.20      4.52 o 
   7   1   2        3.73        5.63      2.78 o 
   8   1   2        4.84        1.88      1.60 o 
  -8   2   2        0.00       -1.99      2.01 o 
  -7   2   2        0.66       -0.77      0.77 o 
  -6   2   2        6.93        5.78      1.12 o 
  -5   2   2       19.75       18.75      1.46 o 
  -4   2   2       71.53       75.44      2.54 o 
  -3   2   2       66.40       71.20      2.75 o 
  -2   2   2      269.20      275.10      4.84 o 
  -1   2   2        1.23        1.91      0.53 o 
   0   2   2      371.24      335.78      5.08 o 
   1   2   2       20.45       19.01      1.25 o 
   2   2   2        3.26        6.16      0.37 o 
   3   2   2        7.35        9.50      1.14 o 
   4   2   2        6.85        5.38      1.32 o 
   5   2   2        0.07        0.94      1.46 o 
   6   2   2        4.03        6.49      1.45 o 
   7   2   2        4.51        2.42      1.47 o 
   8   2   2        1.29        0.35      1.19 o 
  -8   3   2        0.96       -0.38      1.79 o 
  -7   3   2        0.28        2.40      1.44 o 
  -6   3   2        0.80        1.31      0.81 o 
  -5   3   2       52.53       52.85      2.42 o 
  -4   3   2       34.83       37.10      1.69 o 
  -3   3   2       36.73       44.99      1.92 o 
  -2   3   2       77.18       77.01      2.09 o 
  -1   3   2      456.37      479.29     21.30 o 
   0   3   2      181.50      165.91      3.31 o 
   1   3   2       10.32        9.77      0.72 o 
   2   3   2       38.10       38.11      1.93 o 
   3   3   2        0.07        0.26      0.65 o 
   4   3   2       69.53       62.30      3.73 o 
   5   3   2        2.41        1.73      2.10 o 
   6   3   2       15.37       15.61      6.35 o 
   7   3   2        0.34       -0.87      1.76 o 
  -7   4   2        0.86        0.79      1.25 o 
  -6   4   2        1.21        3.09      1.43 o 
  -5   4   2        3.25        5.60      1.12 o 
  -4   4   2        5.36        6.56      1.82 o 
  -3   4   2       61.63       52.69      5.66 o 
  -2   4   2        0.04       -0.05      0.40 o 
  -1   4   2       35.26       41.25      2.33 o 
   0   4   2       59.66       62.74      2.08 o 
   1   4   2       97.32      102.69      3.03 o 
   2   4   2       32.63       25.00      1.03 o 
   3   4   2        6.06        5.27      1.22 o 
   4   4   2       29.55       28.51      6.79 o 
   5   4   2        4.97        7.18      1.93 o 
   6   4   2       22.13       25.34      2.96 o 
   7   4   2        2.03        4.54      2.46 o 
  -7   5   2        0.02        0.64      1.28 o 
  -6   5   2        0.08        0.57      1.33 o 
  -5   5   2        3.07        3.26      1.63 o 
  -4   5   2        1.85        2.19      0.69 o 
  -3   5   2        3.59        3.93      0.88 o 
  -2   5   2      138.76      138.76      8.00 o 
  -1   5   2       30.92       33.16      1.80 o 
   0   5   2       38.00       36.41      1.80 o 
   1   5   2       22.45       22.45      1.52 o 
   2   5   2        4.61        4.72      0.82 o 
   3   5   2       20.32       23.40      2.37 o 
   4   5   2        0.58       -0.72      1.64 o 
   5   5   2        0.38        2.20      1.33 o 
   6   5   2        5.59        6.64      1.88 o 
  -6   6   2        0.28       -1.12      1.37 o 
  -5   6   2        0.41       -1.12      1.21 o 
  -4   6   2        0.16        2.34      1.22 o 
  -3   6   2       23.86       23.07      5.89 o 
  -2   6   2       68.97       68.76      2.98 o 
  -1   6   2        6.46        8.50      1.30 o 
   0   6   2       14.08       12.53      1.67 o 
   1   6   2        0.05        0.57      0.68 o 
   2   6   2       11.62       10.46      1.73 o 
   3   6   2        5.06        3.93      1.53 o 
   4   6   2       12.57        8.50      1.82 o 
   5   6   2        2.17        2.71      1.65 o 
   6   6   2        0.21       -0.54      1.60 o 
  -5   7   2        1.45        1.24      1.42 o 
  -4   7   2        1.97        5.15      1.74 o 
  -3   7   2       14.76       16.97      3.85 o 
  -2   7   2       14.95       18.71      4.03 o 
  -1   7   2        5.89        7.64      1.40 o 
   0   7   2       51.55       59.07      2.88 o 
   1   7   2        6.81        7.39      1.21 o 
   2   7   2        8.49        9.14      1.98 o 
   3   7   2       28.97       33.00      3.51 o 
   4   7   2       13.89       11.41      3.28 o 
   5   7   2        0.01       -0.67      1.78 o 
  -4   8   2        3.22        1.11      1.42 o 
  -3   8   2        0.61        3.02      3.94 o 
  -2   8   2        0.13        2.04      1.36 o 
  -1   8   2        2.22        1.49      1.21 o 
   0   8   2        5.59        9.74      1.48 o 
   1   8   2        5.65        7.75      1.77 o 
   2   8   2        0.24        0.18      1.12 o 
   3   8   2        0.43        0.51      1.72 o 
  -2   9   2        0.00       -1.23      1.67 o 
  -1   9   2        2.26        3.81      1.82 o 
   0   9   2        0.30        5.10      2.98 o 
   1   9   2        0.48       -0.44      1.94 o 
  -3  -9   3        0.60       -2.37      2.37 o 
  -2  -9   3        0.40        3.54      2.32 o 
  -1  -9   3        0.30       -0.12      1.38 o 
   0  -9   3        0.40        0.20      1.84 o 
   1  -9   3        1.21        1.29      1.65 o 
   2  -9   3        0.38       -0.89      1.56 o 
   3  -9   3        1.08        0.36      1.31 o 
  -4  -8   3        0.38        0.52      1.26 o 
  -3  -8   3        0.24       -0.02      1.13 o 
  -2  -8   3        7.04        6.82      1.77 o 
  -1  -8   3        6.35        5.28      2.32 o 
   0  -8   3        6.46        6.54      1.69 o 
   1  -8   3        0.72       -0.38      1.12 o 
   2  -8   3        1.42        2.19      1.50 o 
   3  -8   3        0.06        0.53      1.07 o 
   4  -8   3        0.23        1.79      1.75 o 
   5  -8   3        0.11       -0.61      1.53 o 
  -5  -7   3        0.49       -0.38      1.27 o 
  -4  -7   3       11.34       11.69      2.26 o 
  -3  -7   3        1.19        1.02      1.00 o 
  -2  -7   3        0.02        1.12      0.72 o 
  -1  -7   3        0.23        1.43      0.78 o 
   0  -7   3        1.89        6.69      3.02 o 
   1  -7   3       17.46       15.02      2.84 o 
   2  -7   3        4.42        3.76      2.76 o 
   3  -7   3        2.39        2.76      2.69 o 
   4  -7   3        9.26        6.80      2.08 o 
   5  -7   3        0.00       -1.05      1.46 o 
   6  -7   3        0.00       -1.12      1.66 o 
  -6  -6   3        2.93        5.91      3.48 o 
  -5  -6   3        0.37        0.39      1.37 o 
  -4  -6   3       26.91       32.60      4.18 o 
  -3  -6   3       14.47        9.56      2.05 o 
  -2  -6   3       41.31       36.28      1.82 o 
  -1  -6   3      193.22      187.45      5.82 o 
   0  -6   3       18.41       12.48      1.43 o 
   1  -6   3       49.45       43.16      4.35 o 
   2  -6   3        7.12        8.03      1.48 o 
   3  -6   3        9.87       15.30      3.21 o 
   4  -6   3        5.42        7.10      1.77 o 
   5  -6   3        0.87        3.33      3.24 o 
   6  -6   3        3.95        4.20      2.69 o 
  -7  -5   3        0.88        2.51      1.83 o 
  -6  -5   3        0.68        1.56      1.56 o 
  -5  -5   3        0.37        0.23      1.34 o 
  -4  -5   3       34.45       32.18      2.67 o 
  -3  -5   3      107.30       90.42      5.18 o 
  -2  -5   3        1.71        0.44      0.86 o 
  -1  -5   3        1.02        2.80      0.68 o 
   0  -5   3      237.86      262.74      7.67 o 
   1  -5   3        6.59        8.23      3.87 o 
   2  -5   3        0.01        0.10      1.01 o 
   3  -5   3        1.22        5.37      1.44 o 
   4  -5   3       64.85       71.70      4.58 o 
   5  -5   3        0.39       -0.55      1.14 o 
   6  -5   3        0.13       -0.08      1.03 o 
   7  -5   3        0.63       -0.02      2.16 o 
  -7  -4   3        0.00       -1.33      2.22 o 
  -6  -4   3        4.10        4.54      1.75 o 
  -5  -4   3        4.62        5.37      1.43 o 
  -4  -4   3       12.35        8.42      1.81 o 
  -3  -4   3       15.07       12.42      1.35 o 
  -2  -4   3        2.30        4.90      0.73 o 
  -1  -4   3      293.56      291.72      8.25 o 
   0  -4   3      893.94      909.97     14.54 o 
   1  -4   3        9.36       10.09      1.96 o 
   2  -4   3       10.17        8.21      1.23 o 
   3  -4   3       40.09       40.09      2.51 o 
   4  -4   3       37.80       39.38      3.37 o 
   5  -4   3        1.34       -0.38      1.21 o 
   6  -4   3        0.80       -0.76      1.42 o 
   7  -4   3        7.06        6.52      2.01 o 
  -8  -3   3        0.12        2.76      2.03 o 
  -7  -3   3        0.51        2.18      1.67 o 
  -6  -3   3        5.76        5.62      1.58 o 
  -5  -3   3        4.54        7.53      1.70 o 
  -4  -3   3        1.00        2.67      1.01 o 
  -3  -3   3       73.05       69.15      1.87 o 
  -2  -3   3       41.85       35.82      1.43 o 
  -1  -3   3       27.53       24.39      1.25 o 
   0  -3   3       68.60       71.13      3.87 o 
   1  -3   3        0.40       -0.16      0.46 o 
   2  -3   3        0.09        1.41      0.80 o 
   3  -3   3       19.22       19.02      2.00 o 
   4  -3   3       28.26       25.87      1.11 o 
   5  -3   3        0.76        2.16      1.11 o 
   6  -3   3        1.70        3.09      1.39 o 
   7  -3   3        8.94        9.63      1.90 o 
   8  -3   3        0.03        1.16      2.05 o 
  -8  -2   3        1.02        0.00      1.20 o 
  -7  -2   3        0.40        4.21      2.74 o 
  -6  -2   3       13.83       16.83      2.26 o 
  -5  -2   3        3.50        2.96      1.16 o 
  -4  -2   3        0.31       -0.19      0.67 o 
  -3  -2   3       24.52       30.65      1.06 o 
  -2  -2   3      805.82      847.09     12.31 o 
  -1  -2   3      698.71      686.85     10.94 o 
   0  -2   3      187.80      187.03      4.00 o 
   1  -2   3       24.31       24.17      1.32 o 
   2  -2   3        9.58        8.08      0.41 o 
   3  -2   3        3.53        3.58      0.98 o 
   4  -2   3       52.37       53.85      3.62 o 
   5  -2   3       23.00       20.75      1.42 o 
   6  -2   3        0.00       -0.48      0.84 o 
   7  -2   3        0.08        0.69      1.61 o 
   8  -2   3        0.13        3.81      2.84 o 
  -8  -1   3        1.21        1.00      1.42 o 
  -7  -1   3        2.26        9.09      1.94 o 
  -6  -1   3       36.38       34.09      2.87 o 
  -5  -1   3       42.54       46.12      2.59 o 
  -4  -1   3      180.86      176.44      5.70 o 
  -3  -1   3      443.88      461.61      7.93 o 
  -2  -1   3      664.36      682.75     30.20 o 
  -1  -1   3      802.82      773.28     10.05 o 
   0  -1   3      278.60      258.11      3.33 o 
   1  -1   3       38.56       31.50      0.93 o 
   2  -1   3       19.78       16.43      0.72 o 
   3  -1   3       52.30       46.46      1.53 o 
   4  -1   3       18.95       19.53      1.70 o 
   5  -1   3        3.51        4.56      0.88 o 
   6  -1   3        2.97        4.22      0.97 o 
   7  -1   3        0.82       -0.91      1.12 o 
   8  -1   3        0.43        2.68      2.33 o 
  -8   0   3        0.62        1.36      2.22 o 
  -7   0   3        0.56        2.02      4.20 o 
  -6   0   3       92.83       95.17      3.91 o 
  -5   0   3       47.29       41.15      1.97 o 
  -4   0   3       83.76       80.27      4.82 o 
  -3   0   3      880.74     1015.18     16.35 o 
  -2   0   3      128.90      127.32      2.34 o 
  -1   0   3      383.67      372.08     12.59 o 
   0   0   3     1405.39     1374.34      9.94 o 
   2   0   3      286.63      289.66      6.69 o 
   3   0   3      126.62      127.26      2.88 o 
   4   0   3       14.24       13.94      0.89 o 
   5   0   3        4.78        7.38      1.27 o 
   6   0   3        2.93        3.14      1.79 o 
   7   0   3        2.93        4.01      1.51 o 
   8   0   3        6.07        8.15      2.31 o 
  -8   1   3        1.50        0.49      1.18 o 
  -7   1   3        7.74        7.59      1.36 o 
  -6   1   3        7.61        8.53      1.28 o 
  -5   1   3        1.09        0.84      0.70 o 
  -4   1   3       31.51       39.35      1.66 o 
  -3   1   3      154.65      153.21      3.53 o 
  -2   1   3       48.71       55.16      1.44 o 
  -1   1   3      439.05      448.42      5.24 o 
   0   1   3      116.78      124.34      2.12 o 
   1   1   3     2155.21     2009.05     24.33 o 
   2   1   3      141.02      159.01      3.02 o 
   3   1   3       10.28        7.44      0.60 o 
   4   1   3       14.24       13.39      1.42 o 
   5   1   3       49.44       52.43      3.42 o 
   6   1   3        0.92        0.48      0.98 o 
   7   1   3        7.91        7.02      1.79 o 
   8   1   3        4.86        8.30      2.33 o 
  -8   2   3        1.02        1.41      2.29 o 
  -7   2   3        9.35       13.73      1.49 o 
  -6   2   3        0.75        3.13      1.25 o 
  -5   2   3        4.12        2.69      0.90 o 
  -4   2   3       45.87       50.98      2.03 o 
  -3   2   3      338.32      357.85     15.48 o 
  -2   2   3       22.24       19.94      0.91 o 
  -1   2   3        5.62        7.38      3.55 o 
   0   2   3      316.25      327.22      5.08 o 
   1   2   3        0.12        0.57      0.36 o 
   2   2   3       25.21       29.21      3.47 o 
   3   2   3       51.37       53.60      1.38 o 
   4   2   3        3.55        4.36      1.19 o 
   5   2   3       31.87       33.62      4.22 o 
   6   2   3        0.84        1.52      1.45 o 
   7   2   3        0.40        0.14      0.94 o 
  -8   3   3        0.23        1.92      2.54 o 
  -7   3   3        3.38        5.77      1.43 o 
  -6   3   3       13.87       16.91      1.51 o 
  -5   3   3        0.52        1.69      0.79 o 
  -4   3   3        0.45       -0.58      1.02 o 
  -3   3   3      202.48      227.00      5.45 o 
  -2   3   3       71.60       84.18      3.43 o 
  -1   3   3      233.65      240.18      5.38 o 
   0   3   3       87.24       81.70      2.24 o 
   1   3   3       39.45       36.60      1.69 o 
   2   3   3        0.01        0.27      0.67 o 
   3   3   3        5.24        4.25      0.59 o 
   4   3   3       66.61       67.12      3.75 o 
   5   3   3       20.26       18.28      2.40 o 
   6   3   3        0.13        0.22      1.02 o 
   7   3   3        3.38        1.76      3.23 o 
  -7   4   3        1.51        0.43      2.68 o 
  -6   4   3        1.38        0.20      1.24 o 
  -5   4   3       45.78       42.94      2.35 o 
  -4   4   3        5.10        4.55      0.97 o 
  -3   4   3        0.01        0.70      1.49 o 
  -2   4   3       60.76       56.19      2.07 o 
  -1   4   3       64.81       72.26      2.40 o 
   0   4   3      109.50      113.79      3.28 o 
   1   4   3        0.36        1.06      1.86 o 
   2   4   3        8.08       10.88      0.76 o 
   3   4   3       12.38       15.48      1.79 o 
   4   4   3        5.74        8.21      1.64 o 
   5   4   3       11.15       10.82      2.03 o 
   6   4   3        0.85        0.12      2.25 o 
   7   4   3        1.07       -0.08      1.16 o 
  -7   5   3        0.01       -0.04      1.08 o 
  -6   5   3        0.02        0.90      1.37 o 
  -5   5   3       28.94       29.20      2.78 o 
  -4   5   3       13.89       12.12      1.30 o 
  -3   5   3        5.32        4.22      1.68 o 
  -2   5   3       91.81       83.67      4.27 o 
  -1   5   3        5.74       10.19      1.17 o 
   0   5   3        1.08        4.33      2.09 o 
   1   5   3       14.09       17.74      1.60 o 
   2   5   3       49.72       44.34      1.83 o 
   3   5   3        7.22        4.68      1.46 o 
   4   5   3        9.48        9.68      2.48 o 
   5   5   3        0.77        3.42      1.71 o 
   6   5   3        1.97        3.48      1.89 o 
  -6   6   3        0.71        2.05      3.10 o 
  -5   6   3        2.15        4.23      1.77 o 
  -4   6   3        3.42        8.12      4.02 o 
  -3   6   3       10.46       11.04      1.34 o 
  -2   6   3        1.15        0.99      0.87 o 
  -1   6   3       30.95       37.61      2.30 o 
   0   6   3        0.01        0.44      0.98 o 
   1   6   3       41.39       42.31      2.70 o 
   2   6   3       19.21       17.40      1.32 o 
   3   6   3        2.70        2.55      1.29 o 
   4   6   3       24.76       29.05      3.08 o 
   5   6   3        2.81        0.43      2.39 o 
  -5   7   3        0.02        1.99      1.47 o 
  -4   7   3        3.41        4.67      1.61 o 
  -3   7   3        0.19       -0.33      1.34 o 
  -2   7   3        8.79        8.29      2.87 o 
  -1   7   3        3.99        7.33      1.26 o 
   0   7   3        2.57        4.11      1.36 o 
   1   7   3        3.95        6.34      1.85 o 
   2   7   3        1.54        1.27      1.23 o 
   3   7   3        2.64       -0.62      1.18 o 
   4   7   3        0.04       -0.16      1.30 o 
  -4   8   3        0.77        1.25      1.58 o 
  -3   8   3        0.71       -0.65      1.34 o 
  -2   8   3        0.15        1.15      1.61 o 
  -1   8   3        0.29        1.15      2.29 o 
   0   8   3        0.65        0.39      1.08 o 
   1   8   3        5.20        7.85      1.97 o 
   2   8   3        2.24        1.81      3.84 o 
   3   8   3        0.38        0.87      2.07 o 
  -1   9   3        0.02       -0.43      1.11 o 
   0   9   3        0.29        1.97      2.70 o 
  -2  -9   4        0.02        0.76      1.78 o 
  -1  -9   4        2.95        8.96      3.18 o 
   0  -9   4        1.22        0.03      1.04 o 
   1  -9   4        2.93        6.69      2.02 o 
   2  -9   4        1.93        3.03      1.81 o 
   3  -9   4        0.35        0.63      1.32 o 
  -4  -8   4        0.15        0.53      2.70 o 
  -3  -8   4        1.92        1.81      1.34 o 
  -2  -8   4        3.32        2.28      1.32 o 
  -1  -8   4        0.35        1.07      1.19 o 
   0  -8   4        0.22       -1.25      1.28 o 
   1  -8   4        0.87        3.95      4.41 o 
   2  -8   4        0.25       -0.92      1.14 o 
   3  -8   4        0.33        2.06      2.15 o 
   4  -8   4        0.18       -0.95      1.34 o 
  -5  -7   4        5.97        7.95      3.58 o 
  -4  -7   4        5.71       10.40      2.38 o 
  -3  -7   4        0.11        2.35      1.25 o 
  -2  -7   4       17.61       17.01      1.49 o 
  -1  -7   4       12.58       11.86      1.69 o 
   0  -7   4       15.65       15.08      1.83 o 
   1  -7   4        1.17        0.97      1.08 o 
   2  -7   4       51.20       42.06      3.10 o 
   3  -7   4        0.19        4.17      4.12 o 
   4  -7   4        0.06       -0.23      1.22 o 
   5  -7   4        0.29        1.90      2.21 o 
  -6  -6   4        5.91        6.18      2.15 o 
  -5  -6   4        2.61        4.88      6.26 o 
  -4  -6   4        4.73        4.12      1.41 o 
  -3  -6   4        8.44        9.30      1.64 o 
  -2  -6   4      141.51      141.85      4.55 o 
  -1  -6   4       21.49       14.33      1.53 o 
   0  -6   4       23.52       16.08      1.09 o 
   1  -6   4       21.71       20.74      2.07 o 
   2  -6   4       47.50       37.64      4.34 o 
   3  -6   4        1.05        4.11      1.47 o 
   4  -6   4        1.03        2.20      1.30 o 
   5  -6   4       18.17       20.52      4.19 o 
   6  -6   4        0.00       -2.05      2.05 o 
  -7  -5   4        0.00       -2.27      2.27 o 
  -6  -5   4        0.07       -1.58      1.58 o 
  -5  -5   4       24.63       22.49      2.69 o 
  -4  -5   4        2.79        1.80      1.57 o 
  -3  -5   4      102.91      106.53      3.33 o 
  -2  -5   4        9.89       16.37      1.30 o 
  -1  -5   4      128.87      118.56      3.40 o 
   0  -5   4       27.11       27.10      1.29 o 
   1  -5   4        2.51        2.42      1.53 o 
   2  -5   4        6.50        6.55      1.28 o 
   3  -5   4       33.96       30.42      2.70 o 
   4  -5   4       33.62       36.46      8.01 o 
   5  -5   4       11.83       13.49      2.21 o 
   6  -5   4        1.13        1.59      2.69 o 
   7  -5   4        0.05        2.14      1.55 o 
  -7  -4   4        5.83       11.96      2.77 o 
  -6  -4   4        0.59       -0.16      1.13 o 
  -5  -4   4       60.39       52.30      3.44 o 
  -4  -4   4       12.12        9.50      1.59 o 
  -3  -4   4        1.33        1.80      1.23 o 
  -2  -4   4        7.45        9.61      1.00 o 
  -1  -4   4       23.09       22.61      1.12 o 
   0  -4   4        6.64        4.26      0.56 o 
   1  -4   4      112.81       89.45      2.81 o 
   2  -4   4      203.38      223.63     17.16 o 
   3  -4   4        0.11        1.34      1.35 o 
   4  -4   4        4.04        3.62      1.44 o 
   5  -4   4        4.48        7.64      1.48 o 
   6  -4   4        0.26        0.70      1.21 o 
   7  -4   4        0.68        2.35      1.52 o 
  -7  -3   4        1.69        3.37      1.85 o 
  -6  -3   4        4.22        5.67      1.52 o 
  -5  -3   4        0.30       -0.26      0.98 o 
  -4  -3   4      227.08      205.41      9.99 o 
  -3  -3   4       22.70       25.40      1.16 o 
  -2  -3   4       96.83      107.20      4.00 o 
  -1  -3   4        0.65        2.87      1.91 o 
   0  -3   4       76.33       83.09      1.97 o 
   1  -3   4        0.34        0.13      0.31 o 
   2  -3   4      130.73      131.47      8.30 o 
   3  -3   4       96.61       83.42      6.19 o 
   4  -3   4        0.05        0.33      0.36 o 
   5  -3   4       27.28       26.04      1.43 o 
   6  -3   4        6.36        5.15      1.46 o 
   7  -3   4        0.59        0.04      1.05 o 
  -8  -2   4        3.35        4.86      2.47 o 
  -7  -2   4        2.19        2.00      1.41 o 
  -6  -2   4        2.61        2.52      1.39 o 
  -5  -2   4       39.74       36.01      2.27 o 
  -4  -2   4      178.16      186.88      4.83 o 
  -3  -2   4       85.35       93.57      2.49 o 
  -2  -2   4      155.16      160.31      9.12 o 
  -1  -2   4      223.24      232.71      4.09 o 
   0  -2   4      123.33      119.83      5.86 o 
   1  -2   4        1.53        1.50      0.38 o 
   2  -2   4      269.63      252.99      4.44 o 
   3  -2   4      264.49      265.01      5.29 o 
   4  -2   4        4.14        5.95      1.04 o 
   5  -2   4        0.14        0.01      0.52 o 
   6  -2   4        0.30        0.88      0.76 o 
   7  -2   4        8.83        7.31      2.99 o 
   8  -2   4        0.28        0.95      1.82 o 
  -8  -1   4        0.14       -1.37      1.70 o 
  -7  -1   4        0.01       -0.36      2.15 o 
  -6  -1   4        6.22        5.34      1.02 o 
  -5  -1   4       27.03       24.44      1.52 o 
  -4  -1   4       12.71       11.81      0.97 o 
  -3  -1   4       19.34       18.45      1.20 o 
  -2  -1   4       17.39       14.68      0.67 o 
  -1  -1   4      314.21      296.79      5.15 o 
   0  -1   4       40.49       32.03      0.97 o 
   1  -1   4        5.99        7.70      0.53 o 
   2  -1   4      986.01     1001.89     15.43 o 
   3  -1   4        4.59        4.21      0.65 o 
   4  -1   4       10.55       11.51      1.19 o 
   5  -1   4       10.26        9.60      1.11 o 
   6  -1   4        0.71        2.19      1.14 o 
   7  -1   4        2.28        6.21      4.45 o 
   8  -1   4        0.12       -2.24      2.24 o 
  -8   0   4        0.99        4.05      3.96 o 
  -7   0   4        0.41        0.89      1.36 o 
  -6   0   4       76.18       76.27      3.43 o 
  -5   0   4        1.20        1.47      1.36 o 
  -4   0   4       29.79       26.98      1.45 o 
  -3   0   4      121.24      132.38      3.10 o 
  -2   0   4        5.32        7.15      0.82 o 
  -1   0   4     1199.48     1235.65     21.19 o 
   0   0   4      142.30      137.14      1.80 o 
   1   0   4     2447.62     2611.14     32.64 o 
   2   0   4      104.61      104.57      2.52 o 
   3   0   4       32.89       34.99      1.70 o 
   4   0   4       15.50       15.40      1.40 o 
   5   0   4       28.15       22.44      1.65 o 
   6   0   4        0.13        0.73      1.12 o 
   7   0   4        0.35       -1.06      1.24 o 
   8   0   4        2.17        3.20      1.52 o 
  -8   1   4        0.00       -1.02      1.23 o 
  -7   1   4        1.13       -0.44      0.90 o 
  -6   1   4        0.03       -0.42      0.80 o 
  -5   1   4        4.36        5.75      1.06 o 
  -4   1   4        1.27        1.61      0.74 o 
  -3   1   4       49.12       38.37      1.44 o 
  -2   1   4      424.95      401.15      5.95 o 
  -1   1   4       99.62      114.37      2.30 o 
   0   1   4      228.88      237.78     21.58 o 
   1   1   4      207.12      196.72      3.68 o 
   2   1   4      103.71      110.08      2.58 o 
   3   1   4       67.86       73.63      2.35 o 
   4   1   4       83.01       74.04      5.54 o 
   5   1   4       31.08       27.73      2.59 o 
   6   1   4       12.57       11.21      1.88 o 
   7   1   4        0.61        1.08      1.23 o 
  -8   2   4        0.60       -0.80      1.14 o 
  -7   2   4        4.04        4.77      1.68 o 
  -6   2   4        1.39        1.70      0.87 o 
  -5   2   4       14.15       13.13      1.25 o 
  -4   2   4       13.98       12.32      1.06 o 
  -3   2   4      182.77      160.56      3.77 o 
  -2   2   4       30.97       29.92      1.05 o 
  -1   2   4      129.55      133.52      5.99 o 
   0   2   4      253.90      277.96      4.76 o 
   1   2   4       20.64       26.97      3.09 o 
   2   2   4       43.64       42.38      1.45 o 
   3   2   4        0.11        0.72      0.42 o 
   4   2   4        0.41        2.34      1.94 o 
   5   2   4        8.47        6.46      1.92 o 
   6   2   4        8.77        4.89      1.69 o 
   7   2   4        1.65        1.14      1.99 o 
  -7   3   4        0.22       -0.95      0.95 o 
  -6   3   4        0.04        2.76      1.31 o 
  -5   3   4       42.00       37.03      2.19 o 
  -4   3   4       64.41       62.59      2.58 o 
  -3   3   4       66.44       66.77      2.30 o 
  -2   3   4       12.06       14.60      0.89 o 
  -1   3   4       29.38       30.05      1.51 o 
   0   3   4      187.40      189.06      4.07 o 
   1   3   4      227.62      226.53      4.89 o 
   2   3   4       50.29       47.47      3.15 o 
   3   3   4        7.71        9.20      0.71 o 
   4   3   4       11.91       14.37      3.65 o 
   5   3   4        0.14       -0.01      1.53 o 
   6   3   4        7.09        7.61      1.89 o 
   7   3   4        0.32        0.26      1.11 o 
  -7   4   4        0.37        4.30      3.08 o 
  -6   4   4        0.41        1.62      2.02 o 
  -5   4   4       31.12       27.48      2.03 o 
  -4   4   4       33.65       32.35      1.99 o 
  -3   4   4       31.70       33.97      1.87 o 
  -2   4   4        5.01        5.40      1.50 o 
  -1   4   4       26.62       25.58      1.52 o 
   0   4   4      222.92      220.27      5.41 o 
   1   4   4        2.47        2.50      1.00 o 
   2   4   4       30.05       31.78      1.44 o 
   3   4   4        7.02       10.39      1.69 o 
   4   4   4        1.40        2.68      1.42 o 
   5   4   4        3.45        9.31      2.12 o 
   6   4   4        2.06        4.94      1.79 o 
  -7   5   4        1.04        0.82      1.86 o 
  -6   5   4        1.33        3.61      1.71 o 
  -5   5   4        3.73        4.10      1.18 o 
  -4   5   4        2.98        5.11      1.04 o 
  -3   5   4        0.73        0.16      0.62 o 
  -2   5   4       80.07       84.54      3.95 o 
  -1   5   4       32.31       34.95      1.91 o 
   0   5   4       25.31       27.33      1.64 o 
   1   5   4       61.26       62.37      6.15 o 
   2   5   4       22.84       21.74      1.62 o 
   3   5   4        0.77        2.42      1.35 o 
   4   5   4        0.96        3.60      1.60 o 
   5   5   4        3.41        3.80      2.04 o 
   6   5   4        1.24        0.82      2.25 o 
  -6   6   4        0.19        2.45      2.84 o 
  -5   6   4        0.03       -0.13      0.94 o 
  -4   6   4        9.66        8.49      1.58 o 
  -3   6   4        0.35        0.55      0.82 o 
  -2   6   4        3.02        3.74      1.03 o 
  -1   6   4      111.43      112.14      4.19 o 
   0   6   4        6.41        5.63      0.97 o 
   1   6   4        7.95        7.85      1.64 o 
   2   6   4        0.01        0.73      0.63 o 
   3   6   4        7.14        7.99      1.73 o 
   4   6   4        2.40        1.43      1.56 o 
   5   6   4        0.02        1.25      1.45 o 
  -5   7   4        0.02        0.13      2.02 o 
  -4   7   4        0.03        0.17      0.92 o 
  -3   7   4        2.29        4.47      2.07 o 
  -2   7   4       35.84       32.58      3.10 o 
  -1   7   4        0.28       -0.30      0.87 o 
   0   7   4       10.10       10.46      1.56 o 
   1   7   4        5.24        2.68      0.94 o 
   2   7   4        0.25       -0.04      1.71 o 
   3   7   4        1.39        0.33      1.46 o 
   4   7   4        4.66        6.34      4.46 o 
  -3   8   4        1.36        1.12      1.35 o 
  -2   8   4        6.19        7.90      2.08 o 
  -1   8   4        0.10       -0.18      0.93 o 
   0   8   4        3.20        5.72      1.45 o 
   1   8   4        8.71        5.67      3.33 o 
   2   8   4        2.21        1.83      1.40 o 
   3   8   4        3.02        2.00      2.02 o 
  -2  -9   5        1.70        2.63      2.27 o 
  -1  -9   5        0.96        0.59      2.11 o 
   0  -9   5        0.42        1.35      1.25 o 
   1  -9   5        0.26        3.41      3.29 o 
   2  -9   5        0.47        2.19      1.54 o 
   3  -9   5        0.06       -0.31      1.64 o 
  -4  -8   5        0.52        2.84      1.61 o 
  -3  -8   5        0.19        2.23      1.45 o 
  -2  -8   5        3.96        2.45      2.01 o 
  -1  -8   5       10.75       16.73      2.24 o 
   0  -8   5        5.08        5.75      3.59 o 
   1  -8   5        5.10        9.13      3.05 o 
   2  -8   5        0.64       -1.15      1.15 o 
   3  -8   5        1.36        3.25      1.72 o 
   4  -8   5        0.12        0.68      1.48 o 
  -5  -7   5        9.92       10.78      2.47 o 
  -4  -7   5        1.56        2.72      1.44 o 
  -3  -7   5       16.58       14.07      2.02 o 
  -2  -7   5       47.05       46.64      2.48 o 
  -1  -7   5        9.01       14.25      1.68 o 
   0  -7   5        8.47        9.31      1.75 o 
   1  -7   5        5.54        5.43      1.49 o 
   2  -7   5       42.23       38.04      3.14 o 
   3  -7   5        1.49        1.74      2.28 o 
   4  -7   5        1.26        1.92      1.81 o 
   5  -7   5        4.08        5.26      4.12 o 
  -6  -6   5        1.56        3.51      1.82 o 
  -5  -6   5        0.00        3.55      2.00 o 
  -4  -6   5        1.73        0.43      1.07 o 
  -3  -6   5        3.62        3.30      0.86 o 
  -2  -6   5       12.99        9.89      1.12 o 
  -1  -6   5       47.50       50.42      2.32 o 
   0  -6   5       22.66       18.80      1.56 o 
   1  -6   5        7.65        7.80      1.97 o 
   2  -6   5       11.79       12.28      2.24 o 
   3  -6   5        7.58       11.20      1.80 o 
   4  -6   5        4.02        2.24      1.35 o 
   5  -6   5        9.18        7.73      2.18 o 
   6  -6   5        0.00        0.00      1.09 o 
  -7  -5   5        0.20        2.32      3.05 o 
  -6  -5   5        4.66        4.81      3.45 o 
  -5  -5   5        0.35        0.23      1.12 o 
  -4  -5   5       40.45       36.86      3.28 o 
  -3  -5   5      117.35      107.66      3.48 o 
  -2  -5   5      103.50      108.54      3.42 o 
  -1  -5   5       33.37       43.20      1.94 o 
   0  -5   5        2.87        4.39      0.99 o 
   1  -5   5        0.35        1.30      0.81 o 
   2  -5   5        0.51        1.45      0.99 o 
   3  -5   5       36.48       37.22      2.86 o 
   4  -5   5       31.14       34.55      2.90 o 
   5  -5   5        0.04        3.72      1.64 o 
   6  -5   5        0.27        3.24      2.14 o 
   7  -5   5        0.82        0.62      1.55 o 
  -7  -4   5        1.86        0.72      1.73 o 
  -6  -4   5       14.58       13.38      2.58 o 
  -5  -4   5       10.02        9.15      1.62 o 
  -4  -4   5       42.35       44.71      3.19 o 
  -3  -4   5       14.41       17.44      1.26 o 
  -2  -4   5       10.43        8.77      0.87 o 
  -1  -4   5       48.29       64.97      3.51 o 
   0  -4   5       34.13       26.96      1.08 o 
   1  -4   5      295.20      280.16      8.93 o 
   2  -4   5        5.80        8.10      1.31 o 
   3  -4   5       23.96       24.50      2.37 o 
   4  -4   5       18.35       18.84      2.13 o 
   5  -4   5       14.80       17.07      3.39 o 
   6  -4   5        1.37        2.08      1.82 o 
   7  -4   5        0.31        0.67      1.35 o 
  -7  -3   5        1.46        0.32      1.31 o 
  -6  -3   5        0.58        2.04      1.34 o 
  -5  -3   5        8.86       10.71      1.69 o 
  -4  -3   5      163.81      155.70      4.42 o 
  -3  -3   5      151.57      159.86      4.67 o 
  -2  -3   5        0.09        2.39      1.87 o 
  -1  -3   5       11.99       10.49      0.79 o 
   0  -3   5      142.94      158.44      4.02 o 
   1  -3   5       82.06       77.14      3.56 o 
   2  -3   5        8.14       10.04      0.53 o 
   3  -3   5       20.17       19.09      0.87 o 
   4  -3   5       34.20       30.62      3.89 o 
   5  -3   5        0.05        0.04      0.97 o 
   6  -3   5        2.91        2.48      1.28 o 
   7  -3   5        2.61        1.59      1.34 o 
  -8  -2   5        0.15        0.42      1.24 o 
  -7  -2   5        0.03        0.49      1.78 o 
  -6  -2   5        0.43        2.80      2.48 o 
  -5  -2   5       13.26       10.05      0.97 o 
  -4  -2   5        2.66        3.08      1.18 o 
  -3  -2   5       83.51       97.76      2.68 o 
  -2  -2   5        4.12        6.46      0.58 o 
  -1  -2   5      690.47      786.37     12.75 o 
   0  -2   5      204.89      208.37      3.82 o 
   1  -2   5      113.46      116.51      4.04 o 
   2  -2   5        1.57        0.88      0.99 o 
   3  -2   5        4.77        3.92      0.62 o 
   4  -2   5        0.16        1.48      0.84 o 
   5  -2   5       22.80       22.55      1.55 o 
   6  -2   5        5.71        5.45      1.11 o 
   7  -2   5        3.54        1.73      1.81 o 
  -8  -1   5        4.48        3.59      2.00 o 
  -7  -1   5        1.92        3.20      2.69 o 
  -6  -1   5        0.58        1.95      1.07 o 
  -5  -1   5        1.10        0.53      0.65 o 
  -4  -1   5        2.08        2.56      0.64 o 
  -3  -1   5      187.39      203.81      4.60 o 
  -2  -1   5      177.68      197.21      5.75 o 
  -1  -1   5        5.97        5.01      0.60 o 
   0  -1   5      383.92      363.02      8.22 o 
   1  -1   5        0.05        3.40      0.58 o 
   2  -1   5      118.45      106.33      3.67 o 
   3  -1   5       34.75       33.01      1.38 o 
   4  -1   5        5.50        4.16      1.05 o 
   5  -1   5        6.90        8.07      1.40 o 
   6  -1   5       11.77       11.81      1.50 o 
   7  -1   5        1.30        3.16      2.90 o 
  -8   0   5        3.81        7.43      3.58 o 
  -7   0   5        2.64        3.95      1.43 o 
  -6   0   5        4.65        5.58      1.24 o 
  -5   0   5       77.65       79.86      3.26 o 
  -4   0   5       79.18       78.84      2.65 o 
  -3   0   5       40.74       42.80      1.50 o 
  -2   0   5      140.97      142.71      2.50 o 
  -1   0   5      225.26      212.44      5.48 o 
   0   0   5      345.74      365.08      4.75 o 
   1   0   5       29.06       40.28      1.36 o 
   2   0   5       81.76       91.06      2.86 o 
   3   0   5        5.94        7.42      0.86 o 
   4   0   5        0.22        0.95      0.63 o 
   5   0   5        1.67        2.15      0.81 o 
   6   0   5        7.74        5.99      2.16 o 
   7   0   5        0.10        0.09      0.91 o 
  -8   1   5        0.76       -1.54      2.26 o 
  -7   1   5        0.50        0.21      0.80 o 
  -6   1   5       37.88       37.66      2.17 o 
  -5   1   5       39.11       39.82      3.29 o 
  -4   1   5        0.05        0.27      0.76 o 
  -3   1   5       19.43       15.57      0.92 o 
  -2   1   5      323.65      335.26      5.02 o 
  -1   1   5      179.43      186.78      5.10 o 
   0   1   5        1.62        1.44      0.35 o 
   1   1   5      986.87     1032.83     16.13 o 
   2   1   5      811.75      816.76     14.39 o 
   3   1   5        0.08        0.25      0.52 o 
   4   1   5       17.12       14.69      1.06 o 
   5   1   5        4.35        5.55      1.57 o 
   6   1   5        0.11       -1.16      1.16 o 
   7   1   5        0.43        4.24      3.47 o 
  -7   2   5        0.77        1.54      0.99 o 
  -6   2   5       16.19       17.10      1.74 o 
  -5   2   5        5.34        6.24      1.42 o 
  -4   2   5       16.01       15.93      1.24 o 
  -3   2   5       83.49       88.06      2.57 o 
  -2   2   5        4.38        3.61      0.98 o 
  -1   2   5       81.62       90.09     11.39 o 
   0   2   5       83.31       94.98      2.25 o 
   1   2   5      148.81      136.24     13.31 o 
   2   2   5       10.03        8.56      0.91 o 
   3   2   5       13.57       13.98      1.00 o 
   4   2   5       16.04       17.69      2.01 o 
   5   2   5        0.29        4.86      1.42 o 
   6   2   5        3.12        3.34      2.27 o 
   7   2   5        0.36       -1.23      1.41 o 
  -7   3   5        0.02        1.01      0.91 o 
  -6   3   5        2.22        2.54      1.01 o 
  -5   3   5        1.29        2.62      1.03 o 
  -4   3   5      128.90      120.67      3.98 o 
  -3   3   5        4.22        4.06      0.84 o 
  -2   3   5       93.96       95.25      2.59 o 
  -1   3   5        0.01        1.10      0.48 o 
   0   3   5      147.38      142.60      3.37 o 
   1   3   5       34.16       33.31      1.54 o 
   2   3   5       14.91       15.92      1.11 o 
   3   3   5       18.56       18.94      1.17 o 
   4   3   5       11.09        9.83      2.12 o 
   5   3   5        1.56        1.60      1.53 o 
   6   3   5        0.11       -0.79      1.25 o 
   7   3   5        0.95        0.95      1.66 o 
  -7   4   5        0.07       -0.67      2.11 o 
  -6   4   5        2.41        1.89      1.06 o 
  -5   4   5        1.63        3.48      1.23 o 
  -4   4   5        7.36        9.93      1.15 o 
  -3   4   5        0.05        0.58      0.77 o 
  -2   4   5       46.20       48.75      2.21 o 
  -1   4   5       14.87       17.24      1.31 o 
   0   4   5       34.49       35.01      2.52 o 
   1   4   5       26.02       22.50      1.47 o 
   2   4   5        1.72        1.50      0.75 o 
   3   4   5       45.28       46.44      3.77 o 
   4   4   5        0.45       -1.18      1.22 o 
   5   4   5        6.88        8.98      2.15 o 
   6   4   5        0.58       -0.55      1.95 o 
  -6   5   5        1.24       -1.49      1.89 o 
  -5   5   5        1.38        4.33      1.07 o 
  -4   5   5       21.43       20.16      1.50 o 
  -3   5   5       14.72       13.94      1.32 o 
  -2   5   5       12.77       13.48      1.96 o 
  -1   5   5        5.34        5.79      1.12 o 
   0   5   5        6.64        9.37      1.19 o 
   1   5   5       23.75       19.61      2.04 o 
   2   5   5        9.21        8.49      1.02 o 
   3   5   5        0.76        1.84      1.49 o 
   4   5   5       10.80       13.09      2.08 o 
   5   5   5        0.15       -1.05      1.40 o 
   6   5   5        0.01       -0.18      2.09 o 
  -6   6   5        0.03       -0.07      1.97 o 
  -5   6   5        0.15       -0.12      1.45 o 
  -4   6   5        1.05        2.19      1.30 o 
  -3   6   5       11.32       10.82      1.72 o 
  -2   6   5       32.94       30.19      2.32 o 
  -1   6   5       93.84      103.49      4.40 o 
   0   6   5        2.31        3.57      1.44 o 
   1   6   5        0.80       -0.28      1.22 o 
   2   6   5        0.36        2.69      1.19 o 
   3   6   5       13.11       16.12      7.58 o 
   4   6   5        0.44        4.36      1.71 o 
   5   6   5        2.22        1.58      2.63 o 
  -5   7   5        0.00        0.39      2.10 o 
  -4   7   5        1.00       -1.65      1.91 o 
  -3   7   5        9.72       11.85      2.04 o 
  -2   7   5        0.45        1.70      1.62 o 
  -1   7   5        0.25        1.62      1.51 o 
   0   7   5        1.06        2.13      2.57 o 
   1   7   5       15.64       18.78      2.30 o 
   2   7   5        5.93        1.66      1.39 o 
   3   7   5        8.15       14.70      2.59 o 
   4   7   5       10.92        8.39      2.38 o 
  -3   8   5        0.11        1.70      2.03 o 
  -2   8   5        0.03       -2.10      2.10 o 
  -1   8   5        0.25        0.72      1.10 o 
   0   8   5        1.77        0.50      0.87 o 
   1   8   5        3.02        3.77      1.69 o 
   2   8   5        0.46        1.98      1.74 o 
  -2  -9   6        1.14        7.82      3.63 o 
  -1  -9   6        0.23        0.58      1.74 o 
   0  -9   6        3.66        4.08      1.87 o 
   1  -9   6        1.40        1.22      1.59 o 
   2  -9   6        0.92       -0.16      2.74 o 
  -4  -8   6        0.75        1.69      1.39 o 
  -3  -8   6        0.09       -0.50      1.13 o 
  -2  -8   6        3.40        5.02      2.74 o 
  -1  -8   6        0.12       -0.26      1.23 o 
   0  -8   6        0.02        0.22      1.59 o 
   1  -8   6        4.56        6.81      1.79 o 
   2  -8   6        0.38        4.04      2.22 o 
   3  -8   6        2.34        1.83      2.03 o 
   4  -8   6        0.15        1.47      1.49 o 
  -5  -7   6        2.22        3.75      2.35 o 
  -4  -7   6        1.89        4.93      2.19 o 
  -3  -7   6       11.49       12.18      2.11 o 
  -2  -7   6        0.08       -0.66      1.09 o 
  -1  -7   6        0.09        0.72      1.37 o 
   0  -7   6        6.78        8.46      3.11 o 
   1  -7   6        0.00        2.50      2.61 o 
   2  -7   6        5.32        2.26      1.50 o 
   3  -7   6        1.54        1.64      1.56 o 
   4  -7   6        0.11        3.19      1.78 o 
   5  -7   6        0.16       -0.62      1.70 o 
  -6  -6   6        4.73        5.11      2.44 o 
  -5  -6   6        6.71        6.31      1.91 o 
  -4  -6   6        0.01       -0.95      1.13 o 
  -3  -6   6        5.88        5.82      1.23 o 
  -2  -6   6        0.01        1.25      0.78 o 
  -1  -6   6       93.59       87.31      3.23 o 
   0  -6   6       24.32       29.36      2.48 o 
   1  -6   6        0.73        1.94      1.01 o 
   2  -6   6       13.50       15.72      2.11 o 
   3  -6   6        6.44       10.51      1.90 o 
   4  -6   6        4.56        7.96      2.15 o 
   5  -6   6        2.22        4.32      2.25 o 
   6  -6   6        1.13        0.24      1.19 o 
  -6  -5   6        2.22        0.13      1.19 o 
  -5  -5   6        0.79        0.41      1.20 o 
  -4  -5   6        0.11        1.68      1.14 o 
  -3  -5   6       60.28       62.60      4.47 o 
  -2  -5   6      110.35      107.07      3.90 o 
  -1  -5   6       52.94       50.72      2.95 o 
   0  -5   6        1.23        0.33      0.62 o 
   1  -5   6       40.96       39.88      2.56 o 
   2  -5   6       10.68        8.08      1.47 o 
   3  -5   6        2.09        3.48      1.78 o 
   4  -5   6        0.01        0.17      0.97 o 
   5  -5   6        0.89        1.64      1.44 o 
   6  -5   6        2.39        4.44      2.14 o 
  -7  -4   6        2.12        7.78      2.28 o 
  -6  -4   6        0.47       -0.28      1.92 o 
  -5  -4   6        0.93        2.81      1.27 o 
  -4  -4   6       43.64       40.91      2.71 o 
  -3  -4   6       62.54       67.96      2.65 o 
  -2  -4   6       12.18       10.84      1.13 o 
  -1  -4   6        0.08        0.77      1.31 o 
   0  -4   6       33.16       33.82      2.24 o 
   1  -4   6      150.63      150.32      5.14 o 
   2  -4   6        4.80        4.77      1.10 o 
   3  -4   6        8.72        6.35      1.49 o 
   4  -4   6        0.31       -1.04      1.12 o 
   5  -4   6        8.23       11.31      1.80 o 
   6  -4   6        0.25        0.83      2.75 o 
   7  -4   6        0.05        1.05      1.26 o 
  -7  -3   6        1.77        3.69      3.32 o 
  -6  -3   6       14.77       17.39      2.52 o 
  -5  -3   6       13.60       13.48      1.53 o 
  -4  -3   6        0.39        1.76      0.72 o 
  -3  -3   6        0.38        0.47      0.50 o 
  -2  -3   6      173.07      179.32      5.13 o 
  -1  -3   6        3.56        5.05      0.74 o 
   0  -3   6       13.92       15.52      1.58 o 
   1  -3   6        3.97        2.68      0.56 o 
   2  -3   6        0.01        1.94      1.56 o 
   3  -3   6        9.20       14.53      1.88 o 
   4  -3   6        3.52        5.57      0.75 o 
   5  -3   6        0.50       -1.07      1.07 o 
   6  -3   6        5.22        3.09      1.50 o 
   7  -3   6        0.12       -1.05      2.14 o 
  -7  -2   6        6.63        5.73      2.70 o 
  -6  -2   6        4.74        7.18      1.65 o 
  -5  -2   6        4.87        4.98      0.85 o 
  -4  -2   6       16.69       17.33      1.28 o 
  -3  -2   6      122.19      123.71      3.41 o 
  -2  -2   6      113.21      127.77      3.03 o 
  -1  -2   6      906.85      997.41     40.46 o 
   0  -2   6      220.52      208.39      4.29 o 
   1  -2   6        9.22       10.33      1.19 o 
   2  -2   6        1.35        1.34      0.99 o 
   3  -2   6        5.69        6.08      1.12 o 
   4  -2   6        3.11        3.09      0.82 o 
   5  -2   6        2.09        2.96      0.93 o 
   6  -2   6       12.21       10.98      1.30 o 
  -8  -1   6        0.72        1.09      1.94 o 
  -7  -1   6        2.43        3.62      1.56 o 
  -6  -1   6        4.24        4.34      1.65 o 
  -5  -1   6        5.38        7.27      1.84 o 
  -4  -1   6       44.64       47.39      2.06 o 
  -3  -1   6      195.47      178.34      5.61 o 
  -2  -1   6       31.15       32.37      1.16 o 
  -1  -1   6        4.33        3.06      0.36 o 
   0  -1   6       60.20       66.08      1.53 o 
   1  -1   6      105.17      106.59      3.70 o 
   2  -1   6        0.13        2.57      0.83 o 
   3  -1   6       73.89       74.12      3.48 o 
   4  -1   6        7.28        4.86      0.97 o 
   5  -1   6        0.13       -0.69      0.69 o 
   6  -1   6        0.03        0.17      0.65 o 
   7  -1   6        0.29        1.10      1.09 o 
  -8   0   6        0.00        1.41      2.01 o 
  -7   0   6        0.05        1.29      0.95 o 
  -6   0   6        2.20        1.19      1.31 o 
  -5   0   6      217.72      221.53      8.87 o 
  -4   0   6       16.24       16.83      1.33 o 
  -3   0   6        7.94       12.08      1.38 o 
  -2   0   6      164.33      182.32      9.03 o 
  -1   0   6      320.69      316.72     17.76 o 
   0   0   6      345.11      399.47      8.69 o 
   1   0   6      304.86      300.40      6.03 o 
   2   0   6      713.93      762.68     14.54 o 
   3   0   6       56.94       58.81      2.37 o 
   4   0   6        3.11        4.71      0.97 o 
   5   0   6        3.01        2.69      1.25 o 
   6   0   6        3.45        1.95      1.41 o 
   7   0   6        0.64        2.52      1.43 o 
  -8   1   6        0.68        2.11      1.50 o 
  -7   1   6        0.52       -0.80      0.80 o 
  -6   1   6        3.12        2.18      1.51 o 
  -5   1   6      125.88      120.78      4.93 o 
  -4   1   6        2.35        2.72      0.66 o 
  -3   1   6       21.52       21.04      1.76 o 
  -2   1   6      202.55      209.97      6.97 o 
  -1   1   6       61.97       60.46      4.67 o 
   0   1   6        5.94        6.33      0.88 o 
   1   1   6       66.17       62.21      3.13 o 
   2   1   6      686.84      705.19     13.74 o 
   3   1   6        0.12        0.29      0.71 o 
   4   1   6       10.17        7.34      1.78 o 
   5   1   6        2.58        3.83      1.36 o 
   6   1   6        9.28       10.58      2.01 o 
   7   1   6        0.03        0.67      1.45 o 
  -7   2   6        1.64        0.40      1.04 o 
  -6   2   6        1.18        2.25      1.46 o 
  -5   2   6        0.06        0.74      0.68 o 
  -4   2   6        2.28        2.77      0.67 o 
  -3   2   6       57.01       51.45      2.29 o 
  -2   2   6       12.21       12.33      1.37 o 
  -1   2   6       58.64       47.39      2.97 o 
   0   2   6      219.51      207.71      4.66 o 
   1   2   6        0.00        2.49      2.10 o 
   2   2   6       65.62       66.68      2.34 o 
   3   2   6       15.75       15.66      1.30 o 
   4   2   6        1.12        1.31      0.62 o 
   5   2   6        6.33        9.10      1.92 o 
   6   2   6        5.15        7.21      1.81 o 
   7   2   6        0.63        0.45      1.71 o 
  -7   3   6        0.07       -0.44      1.35 o 
  -6   3   6       14.70       18.48      1.85 o 
  -5   3   6        1.44        3.50      1.00 o 
  -4   3   6        0.28        1.01      0.67 o 
  -3   3   6       21.13       21.03      1.18 o 
  -2   3   6       28.28       28.50      1.29 o 
  -1   3   6        6.34        8.95      0.73 o 
   0   3   6       14.29       14.34      1.00 o 
   1   3   6       16.42       15.87      1.09 o 
   2   3   6       15.27       13.07      1.26 o 
   3   3   6        4.33        6.79      1.14 o 
   4   3   6       12.73       14.23      2.04 o 
   5   3   6        6.67       10.39      2.02 o 
   6   3   6        3.45        9.03      4.60 o 
  -7   4   6        0.00       -1.49      2.00 o 
  -6   4   6        0.32        0.41      1.05 o 
  -5   4   6        0.77        2.33      1.87 o 
  -4   4   6       60.15       56.63      2.61 o 
  -3   4   6        3.71        5.89      1.12 o 
  -2   4   6        3.10        5.71      1.08 o 
  -1   4   6       32.69       26.27      1.54 o 
   0   4   6        0.42        1.13      0.89 o 
   1   4   6        1.97        2.24      0.95 o 
   2   4   6        5.26        5.46      0.92 o 
   3   4   6       29.93       30.51      4.09 o 
   4   4   6        0.19       -0.91      1.42 o 
   5   4   6        7.33        9.39      2.25 o 
   6   4   6        2.70        2.24      1.81 o 
  -6   5   6        0.30        6.93      2.82 o 
  -5   5   6        1.58        1.26      1.30 o 
  -4   5   6       25.33       22.37      1.78 o 
  -3   5   6        0.02        0.09      0.62 o 
  -2   5   6        4.38        6.51      1.05 o 
  -1   5   6       50.40       51.84      2.64 o 
   0   5   6        2.48        3.60      0.85 o 
   1   5   6        0.09       -0.03      0.62 o 
   2   5   6        2.48        3.23      0.89 o 
   3   5   6        8.84        9.83      2.07 o 
   4   5   6        0.35        1.26      1.43 o 
   5   5   6        0.09        2.34      1.59 o 
  -5   6   6        0.12        1.01      2.34 o 
  -4   6   6        1.34       -0.72      1.73 o 
  -3   6   6        7.27        6.56      1.34 o 
  -2   6   6        0.02        0.55      0.82 o 
  -1   6   6       11.23        9.49      1.48 o 
   0   6   6       10.10       11.07      1.51 o 
   1   6   6        0.76        0.34      0.67 o 
   2   6   6        0.81        1.95      1.31 o 
   3   6   6        2.81        3.53      4.75 o 
   4   6   6        4.99        6.06      2.15 o 
  -3   7   6        5.17        7.42      2.84 o 
  -2   7   6        0.58        3.11      1.40 o 
  -1   7   6       12.64       10.08      1.48 o 
   0   7   6        3.51        6.31      1.43 o 
   1   7   6        0.49        1.20      1.15 o 
   2   7   6        4.54        4.71      1.92 o 
   3   7   6        0.24       -0.53      1.52 o 
  -2   8   6        0.03        2.12      2.25 o 
  -1   8   6        2.63        1.85      2.41 o 
   0   8   6        0.36        0.14      1.93 o 
   1   8   6        0.58       -0.38      2.54 o 
  -2  -9   7        0.45       -0.74      1.95 o 
  -1  -9   7        0.40       -0.59      2.28 o 
   0  -9   7        1.26        3.29      2.20 o 
   1  -9   7        0.98       -0.85      1.62 o 
   2  -9   7        0.67        3.93      2.65 o 
  -4  -8   7        0.37        3.43      2.37 o 
  -3  -8   7        0.32        2.79      2.49 o 
  -2  -8   7        0.86       -0.46      1.51 o 
  -1  -8   7        6.20       10.17      2.10 o 
   0  -8   7        1.02       -0.43      1.82 o 
   1  -8   7        0.02        0.25      2.26 o 
   2  -8   7        0.04        0.12      1.05 o 
   3  -8   7        0.00        0.53      2.09 o 
   4  -8   7        0.05       -1.49      1.49 o 
  -5  -7   7        6.42       12.75      2.67 o 
  -4  -7   7       18.44       23.19      3.32 o 
  -3  -7   7        8.61       10.63      2.05 o 
  -2  -7   7        1.07        2.58      2.13 o 
  -1  -7   7       27.26       24.13      3.75 o 
   0  -7   7        0.03        1.24      1.57 o 
   1  -7   7        6.90        6.72      1.70 o 
   2  -7   7        1.12        3.29      3.45 o 
   3  -7   7       13.11       15.56      2.47 o 
   4  -7   7        0.75        3.32      1.75 o 
   5  -7   7        0.41        2.66      1.78 o 
  -6  -6   7        0.09        1.35      1.70 o 
  -5  -6   7        1.73       -0.78      1.94 o 
  -4  -6   7       10.78       15.27      2.34 o 
  -3  -6   7        1.58        0.21      0.71 o 
  -2  -6   7        0.22        0.98      0.83 o 
  -1  -6   7      119.71      107.68      3.84 o 
   0  -6   7       56.75       48.67      4.66 o 
   1  -6   7        0.02        0.48      0.99 o 
   2  -6   7        0.19        1.31      1.90 o 
   3  -6   7       31.69       30.66      3.20 o 
   4  -6   7        1.43        2.35      1.56 o 
   5  -6   7        0.00       -0.34      1.15 o 
   6  -6   7        2.61        6.40      2.58 o 
  -6  -5   7        0.05        1.40      1.68 o 
  -5  -5   7        2.43        0.38      1.03 o 
  -4  -5   7        7.14        7.87      1.31 o 
  -3  -5   7       11.24       10.29      1.21 o 
  -2  -5   7       76.88       75.35      2.84 o 
  -1  -5   7        2.41        5.84      1.14 o 
   0  -5   7        0.95        2.58      1.46 o 
   1  -5   7        0.17        1.64      1.45 o 
   2  -5   7        1.02        1.14      0.96 o 
   3  -5   7        4.59        5.41      1.59 o 
   4  -5   7       13.26       14.30      2.16 o 
   5  -5   7       10.78       19.19      2.64 o 
   6  -5   7        1.37        2.81      2.14 o 
  -7  -4   7        0.01        1.57      1.55 o 
  -6  -4   7        0.03       -0.81      1.30 o 
  -5  -4   7       19.17       21.11      2.37 o 
  -4  -4   7       40.34       36.17      3.91 o 
  -3  -4   7       20.33       15.36      1.33 o 
  -2  -4   7       24.50       25.03      1.52 o 
  -1  -4   7       52.77       49.17      2.37 o 
   0  -4   7        7.97        8.56      1.33 o 
   1  -4   7       27.20       25.65      1.68 o 
   2  -4   7       48.53       42.70      5.20 o 
   3  -4   7        8.65        9.19      1.74 o 
   4  -4   7        3.17        0.75      2.97 o 
   5  -4   7       11.09       11.54      2.21 o 
   6  -4   7        0.53        5.97      2.38 o 
  -7  -3   7        5.89        6.21      1.92 o 
  -6  -3   7        0.94       -0.14      1.74 o 
  -5  -3   7       15.81       11.87      1.28 o 
  -4  -3   7       13.71       13.68      1.31 o 
  -3  -3   7       70.24       66.74      2.61 o 
  -2  -3   7        2.38        8.33      1.39 o 
  -1  -3   7       36.10       39.51      1.95 o 
   0  -3   7       97.99       97.37      5.41 o 
   1  -3   7        0.71        3.27      1.24 o 
   2  -3   7       34.54       42.35      1.96 o 
   3  -3   7       36.46       38.79      1.85 o 
   4  -3   7        1.75        1.79      0.75 o 
   5  -3   7        0.24        3.08      2.52 o 
   6  -3   7        3.20        5.43      1.76 o 
   7  -3   7        2.14       -2.15      2.46 o 
  -7  -2   7        5.45        9.63      2.50 o 
  -6  -2   7        2.41        2.37      1.81 o 
  -5  -2   7        0.90        0.39      1.10 o 
  -4  -2   7        2.93        3.37      0.85 o 
  -3  -2   7      182.43      182.23      4.54 o 
  -2  -2   7       20.37       19.94      0.98 o 
  -1  -2   7        0.62        1.80      0.49 o 
   0  -2   7        1.38       13.97      0.86 o 
   1  -2   7       80.98       84.88      2.63 o 
   2  -2   7        0.31       -0.19      0.56 o 
   3  -2   7        0.37        2.27      0.76 o 
   4  -2   7        4.44        6.85      1.31 o 
   5  -2   7        2.19        1.46      0.79 o 
   6  -2   7        0.41        0.04      1.53 o 
   7  -2   7        2.04        0.25      1.94 o 
  -7  -1   7        0.49        0.98      1.23 o 
  -6  -1   7        3.81        4.12      1.16 o 
  -5  -1   7        9.22        6.26      1.05 o 
  -4  -1   7       38.73       35.93      1.79 o 
  -3  -1   7        8.39        7.43      0.68 o 
  -2  -1   7        5.57        3.78      0.81 o 
  -1  -1   7       38.38       44.79      1.40 o 
   0  -1   7      330.65      310.52      5.49 o 
   1  -1   7       94.60       91.46      2.62 o 
   2  -1   7        5.21        5.21      0.77 o 
   3  -1   7       28.62       29.11      2.12 o 
   4  -1   7        3.13        7.18      1.67 o 
   5  -1   7        2.06        4.97      1.07 o 
   6  -1   7        3.09        4.19      1.85 o 
   7  -1   7        0.00       -1.45      2.00 o 
  -7   0   7        1.26        3.74      2.29 o 
  -6   0   7        1.97        1.01      0.83 o 
  -5   0   7      104.39       94.86      7.83 o 
  -4   0   7        1.88        3.11      0.73 o 
  -3   0   7       10.11       10.48      1.21 o 
  -2   0   7        7.84        6.16      1.13 o 
  -1   0   7       45.68       44.51      2.10 o 
   0   0   7        2.89        2.15      0.30 o 
   1   0   7       13.09       11.97      0.81 o 
   2   0   7      454.15      522.00     11.75 o 
   3   0   7       23.17       27.17      1.72 o 
   4   0   7       13.77       15.80      1.84 o 
   5   0   7        1.85        4.55      1.20 o 
   6   0   7        1.19        2.29      1.32 o 
   7   0   7        0.34       -1.54      1.54 o 
  -7   1   7        0.42       -1.36      1.36 o 
  -6   1   7        0.83        2.25      0.90 o 
  -5   1   7        0.19       -0.54      1.02 o 
  -4   1   7        4.88        5.63      1.68 o 
  -3   1   7       80.41       83.72      3.89 o 
  -2   1   7      108.87      112.76      4.46 o 
  -1   1   7       42.89       29.56     10.44 o 
   0   1   7        6.14        3.44      0.65 o 
   1   1   7       11.81        9.45      0.81 o 
   2   1   7      121.58      121.50      3.78 o 
   3   1   7        7.43        7.94      1.15 o 
   4   1   7        0.06        0.39      0.65 o 
   5   1   7        0.80        5.25      2.04 o 
   6   1   7        2.61        0.79      1.86 o 
   7   1   7        2.59        0.67      1.43 o 
  -7   2   7        0.31        0.35      1.70 o 
  -6   2   7        8.76       10.16      2.17 o 
  -5   2   7       19.04       20.35      2.35 o 
  -4   2   7       42.87       47.12      3.30 o 
  -3   2   7       37.57       37.40      3.05 o 
  -2   2   7       23.15       25.14      1.90 o 
  -1   2   7       37.18       35.54      2.26 o 
   0   2   7        9.33       18.79      1.79 o 
   1   2   7       36.80       37.74      2.89 o 
   2   2   7       40.14       34.90      1.84 o 
   3   2   7       21.13       20.59      1.65 o 
   4   2   7        0.15        1.26      0.72 o 
   5   2   7        0.30       -0.76      1.23 o 
   6   2   7        2.02        2.07      1.79 o 
  -7   3   7        1.66        0.57      1.49 o 
  -6   3   7        3.60        4.31      1.48 o 
  -5   3   7        1.67       10.39      2.55 o 
  -4   3   7       28.31       25.93      2.33 o 
  -3   3   7       79.40       80.36      4.35 o 
  -2   3   7      317.12      273.54      6.02 o 
  -1   3   7        0.73        3.98      1.93 o 
   0   3   7        4.66        6.04      1.57 o 
   1   3   7        3.01        4.93      0.92 o 
   2   3   7       65.18       62.99      2.72 o 
   3   3   7       12.14       13.68      1.30 o 
   4   3   7        5.01        5.01      1.60 o 
   5   3   7        3.54        1.93      1.51 o 
   6   3   7        0.88        3.97      2.48 o 
  -6   4   7        0.66        0.27      1.34 o 
  -5   4   7        0.36       -0.19      1.10 o 
  -4   4   7        7.49        7.39      3.59 o 
  -3   4   7      188.57      179.94      7.63 o 
  -2   4   7        2.99        1.19      0.63 o 
  -1   4   7        6.00        4.77      1.32 o 
   0   4   7       17.63       15.60      1.25 o 
   1   4   7       36.30       35.97      2.12 o 
   2   4   7        0.65        3.19      0.86 o 
   3   4   7        0.00       -1.17      1.21 o 
   4   4   7        7.07        6.41      1.76 o 
   5   4   7        0.46        2.76      4.31 o 
  -6   5   7        1.70        1.92      2.18 o 
  -5   5   7        0.90       -0.28      1.15 o 
  -4   5   7        4.75        4.36      1.42 o 
  -3   5   7        3.08        6.17      1.68 o 
  -2   5   7       33.63       22.89      1.69 o 
  -1   5   7        5.97        7.55      1.63 o 
   0   5   7        1.18        3.07      2.80 o 
   1   5   7       24.91       27.02      2.00 o 
   2   5   7       19.81       20.71      1.97 o 
   3   5   7        1.10        1.09      1.24 o 
   4   5   7        1.10        2.27      1.78 o 
   5   5   7        1.09        1.16      1.62 o 
  -5   6   7        0.44        0.93      2.25 o 
  -4   6   7        1.48        0.04      1.05 o 
  -3   6   7        0.11        0.75      1.33 o 
  -2   6   7        5.19        3.98      1.63 o 
  -1   6   7        3.42        2.52      1.38 o 
   0   6   7       27.42       25.13      1.97 o 
   1   6   7        2.39        3.50      1.01 o 
   2   6   7        0.41       -0.33      0.92 o 
   4   6   7        0.68        1.14      3.69 o 
  -3   7   7        0.23        0.36      2.15 o 
  -2   7   7        2.87        1.42      1.56 o 
  -1   7   7        8.33        7.10      1.94 o 
   0   7   7        8.08        8.53      3.01 o 
   2   7   7        0.09        0.52      2.09 o 
  -1  -9   8        0.82        0.34      1.76 o 
   0  -9   8        0.34       -0.31      1.23 o 
   1  -9   8        2.01        1.56      1.59 o 
  -3  -8   8        0.35       -1.40      2.37 o 
  -2  -8   8        0.00        0.63      1.16 o 
  -1  -8   8        0.13       -0.23      1.22 o 
   0  -8   8        0.01        1.67      1.58 o 
   1  -8   8        0.04       -0.77      2.03 o 
   2  -8   8        2.19       -0.87      1.86 o 
   3  -8   8        0.02        2.21      2.12 o 
  -4  -7   8       11.12       11.05      2.28 o 
  -3  -7   8        2.26        5.14      2.74 o 
  -2  -7   8        3.98        5.85      1.23 o 
  -1  -7   8        8.94        9.63      1.81 o 
   0  -7   8        6.29        7.14      4.05 o 
   1  -7   8        3.89        1.12      1.21 o 
   2  -7   8        0.86       -0.75      1.10 o 
   3  -7   8        5.37        5.16      2.59 o 
   4  -7   8        0.69        2.21      1.59 o 
  -5  -6   8        5.09        8.56      2.04 o 
  -4  -6   8        0.00       -1.25      1.32 o 
  -3  -6   8        0.73        2.42      0.85 o 
  -2  -6   8        0.03        1.90      2.47 o 
  -1  -6   8       22.69       23.81      2.55 o 
   0  -6   8       10.07       13.05      2.08 o 
   1  -6   8        1.05        0.25      0.77 o 
   2  -6   8        0.01       -0.21      2.15 o 
   3  -6   8        6.40        7.07      1.85 o 
   4  -6   8        0.36        1.97      2.31 o 
   5  -6   8        2.47        7.93      3.88 o 
  -6  -5   8        2.49        1.13      1.34 o 
  -5  -5   8        8.07        9.31      1.92 o 
  -4  -5   8        0.16       -0.31      0.74 o 
  -3  -5   8       18.48       15.26      1.46 o 
  -2  -5   8       97.27       99.50      3.78 o 
  -1  -5   8       15.68       18.03      1.45 o 
   0  -5   8       48.81       51.90      2.25 o 
   1  -5   8        0.53       -0.16      1.70 o 
   2  -5   8        0.15        0.02      0.97 o 
   3  -5   8        0.11       -0.28      1.05 o 
   4  -5   8        3.13        2.23      1.54 o 
   5  -5   8        5.68        3.77      1.81 o 
   6  -5   8        1.38       -0.15      1.21 o 
  -6  -4   8        3.22        5.29      1.98 o 
  -5  -4   8       10.39        9.44      1.87 o 
  -4  -4   8       40.63       39.44      2.23 o 
  -3  -4   8        6.21        5.09      1.55 o 
  -2  -4   8       34.69       34.69      1.96 o 
  -1  -4   8        3.11        7.17      1.76 o 
   0  -4   8       35.02       29.68      2.13 o 
   1  -4   8        0.02        0.76      0.57 o 
   2  -4   8       35.58       34.09      2.44 o 
   3  -4   8        8.05       12.29      3.53 o 
   4  -4   8        4.43        7.23      1.54 o 
   5  -4   8        0.07        2.47      3.74 o 
   6  -4   8        0.43       -0.77      1.18 o 
  -7  -3   8        3.87        3.26      2.27 o 
  -6  -3   8        0.43       -1.18      1.18 o 
  -5  -3   8        5.05       11.53      3.56 o 
  -4  -3   8        0.88        0.94      0.63 o 
  -3  -3   8      100.34       95.90      3.46 o 
  -2  -3   8       26.89       28.03      1.64 o 
  -1  -3   8        1.60        2.15      0.68 o 
   0  -3   8        0.48        0.61      1.00 o 
   1  -3   8       18.41       18.62      1.21 o 
   2  -3   8       21.92       20.64      1.63 o 
   3  -3   8       11.37       11.61      1.15 o 
   4  -3   8       11.53       10.37      1.19 o 
   5  -3   8        0.18        0.29      1.37 o 
   6  -3   8        1.05        1.58      1.37 o 
  -7  -2   8        6.80        3.38      2.35 o 
  -6  -2   8        2.12        2.79      0.94 o 
  -5  -2   8        0.12       -0.96      0.96 o 
  -4  -2   8       22.88       19.70      2.70 o 
  -3  -2   8       71.19       61.02      4.02 o 
  -2  -2   8        8.54        7.48      0.71 o 
  -1  -2   8        1.20        3.88      0.92 o 
   0  -2   8      223.95      231.07      9.48 o 
   1  -2   8       70.62       74.74      2.48 o 
   2  -2   8        0.06        1.76      2.00 o 
   3  -2   8        1.79        2.06      0.87 o 
   4  -2   8       11.07       11.76      1.26 o 
   5  -2   8        1.87        1.54      1.46 o 
   6  -2   8        1.46        3.67      2.24 o 
   7  -2   8        0.62       -1.91      2.16 o 
  -7  -1   8        0.50        0.66      1.73 o 
  -6  -1   8        0.58        3.24      3.29 o 
  -5  -1   8       13.84       12.05      1.42 o 
  -4  -1   8       22.25       20.58      3.96 o 
  -3  -1   8       39.06       33.89      1.30 o 
  -2  -1   8       40.15       41.15      2.87 o 
  -1  -1   8        1.40        0.85      0.28 o 
   0  -1   8       34.14       31.80      1.12 o 
   1  -1   8      102.42       94.96      2.85 o 
   2  -1   8        0.60        4.88      0.82 o 
   3  -1   8       90.79       82.80      3.85 o 
   4  -1   8       12.20       12.20      1.47 o 
   5  -1   8        5.26        6.08      1.20 o 
   6  -1   8        2.29        3.38      1.69 o 
   7  -1   8        2.81        4.09      2.63 o 
  -7   0   8       11.36       11.31      3.66 o 
  -6   0   8        0.51        1.21      1.38 o 
  -5   0   8        0.14       -0.76      0.97 o 
  -4   0   8        6.85        8.99      1.54 o 
  -3   0   8      152.22      157.33      6.37 o 
  -2   0   8      177.16      171.82      7.25 o 
  -1   0   8        9.56        9.37      1.27 o 
   0   0   8      174.14      166.16      6.09 o 
   1   0   8       30.14       32.74      1.37 o 
   2   0   8       65.19       64.02      2.64 o 
   3   0   8       31.72       39.30      2.50 o 
   4   0   8        0.01       -0.73      0.73 o 
   5   0   8        1.34        2.84      1.27 o 
   6   0   8        0.03        2.18      1.56 o 
   7   0   8        2.00       -2.53      2.53 o 
  -7   1   8        0.10        1.33      1.36 o 
  -6   1   8        3.21        3.37      1.88 o 
  -5   1   8       11.42       12.90      2.23 o 
  -4   1   8       96.50       99.74      5.69 o 
  -3   1   8       43.96       44.95      6.39 o 
  -2   1   8       58.98       60.58      3.35 o 
  -1   1   8      144.92      141.06      7.55 o 
   0   1   8        2.35        2.19      0.38 o 
   1   1   8        2.94        2.68      0.76 o 
   2   1   8      298.10      291.20      7.48 o 
   3   1   8      142.45      153.93      5.16 o 
   4   1   8        6.89        9.25      1.41 o 
   5   1   8        2.63        2.07      1.43 o 
   6   1   8        1.27        0.73      1.37 o 
  -7   2   8        0.83        0.48      1.49 o 
  -6   2   8        0.41       -0.15      1.29 o 
  -5   2   8        5.22        5.88      1.89 o 
  -4   2   8       19.68       19.72      2.20 o 
  -3   2   8       95.60       99.02      4.97 o 
  -2   2   8       26.59       24.40      2.17 o 
  -1   2   8       28.82       33.27      2.29 o 
   0   2   8        2.66        2.71      0.74 o 
   1   2   8        0.22        0.16      0.45 o 
   2   2   8       19.41       15.88      2.27 o 
   3   2   8      109.24      114.40      5.60 o 
   4   2   8        0.04       -0.36      0.79 o 
   5   2   8        0.50       -0.65      1.24 o 
   6   2   8        0.10       -1.57      1.63 o 
  -6   3   8        0.83        6.45      1.86 o 
  -5   3   8        9.66       13.66      2.09 o 
  -4   3   8        2.34        2.89      2.26 o 
  -3   3   8       22.38       18.19      2.71 o 
  -2   3   8       15.52       19.66      3.91 o 
  -1   3   8        1.58        3.24      1.19 o 
   0   3   8        0.24        1.92      0.77 o 
   1   3   8        7.01        8.30      1.80 o 
   2   3   8        0.00       -0.46      1.02 o 
   3   3   8        0.00       -0.67      0.80 o 
   4   3   8        0.04        1.30      1.42 o 
   5   3   8        0.89        1.12      2.00 o 
   6   3   8        0.01       -1.44      1.84 o 
  -6   4   8        0.07        0.41      1.58 o 
  -5   4   8        0.59        1.00      1.59 o 
  -4   4   8        0.09        0.56      1.06 o 
  -3   4   8        0.21        1.23      1.13 o 
  -2   4   8       19.09       14.64      2.90 o 
  -1   4   8       20.49       22.16      2.32 o 
   0   4   8        8.89        9.71      1.24 o 
   1   4   8       31.18       31.29      2.04 o 
   2   4   8        2.66        0.50      0.94 o 
   3   4   8        5.56        6.16      1.89 o 
   4   4   8        0.62        1.35      1.60 o 
   5   4   8        0.31       -0.44      1.93 o 
  -5   5   8        6.51       10.42      2.21 o 
  -4   5   8        0.46        0.59      1.33 o 
  -3   5   8        7.83       11.30      2.66 o 
  -2   5   8        0.02        2.77      4.53 o 
  -1   5   8        1.29        1.91      1.30 o 
   0   5   8        0.02        1.19      0.81 o 
   1   5   8        2.45        2.72      0.92 o 
   2   5   8        4.14        4.99      2.46 o 
   3   5   8        0.03        0.69      1.25 o 
   4   5   8        0.46        2.01      1.54 o 
  -4   6   8        0.08       -1.11      1.92 o 
  -3   6   8        0.26        0.63      2.12 o 
  -2   6   8        0.50       -1.22      1.30 o 
  -1   6   8        7.17        6.55      2.82 o 
   0   6   8       41.68       45.02      3.81 o 
   1   6   8        0.30       -1.34      1.34 o 
   2   6   8        0.01       -0.19      1.30 o 
   3   6   8        1.00        0.44      1.45 o 
  -3   7   8        0.98       -0.45      1.84 o 
  -2   7   8        4.97        4.83      2.33 o 
  -1   7   8        1.07        1.37      1.39 o 
   0   7   8        1.01        1.59      1.55 o 
   1   7   8        1.81        2.02      2.74 o 
  -3  -8   9        0.79        4.10      2.80 o 
  -2  -8   9        0.12       -0.92      1.73 o 
  -1  -8   9        3.94        1.81      1.50 o 
   0  -8   9        0.25       -0.54      1.43 o 
   1  -8   9        0.14        0.72      1.31 o 
   2  -8   9        0.82        0.10      1.15 o 
   3  -8   9        0.12       -0.53      2.10 o 
  -4  -7   9        7.37        7.94      1.99 o 
  -3  -7   9        5.70        4.76      1.75 o 
  -2  -7   9        3.61        5.82      1.16 o 
  -1  -7   9        0.32        1.62      1.20 o 
   0  -7   9        2.59        3.39      1.76 o 
   1  -7   9        5.65        6.70      1.59 o 
   2  -7   9        0.00        1.24      2.17 o 
   3  -7   9        1.15       -0.82      1.38 o 
   4  -7   9        0.19       -1.33      1.67 o 
  -5  -6   9        0.17       -0.37      1.23 o 
  -4  -6   9        0.31        1.21      1.58 o 
  -3  -6   9        5.42        4.92      1.43 o 
  -2  -6   9        1.80        1.67      0.92 o 
  -1  -6   9        6.13        6.65      1.97 o 
   0  -6   9       35.07       33.51      2.94 o 
   1  -6   9        6.21        7.21      1.48 o 
   2  -6   9        2.26        4.83      2.30 o 
   3  -6   9        0.01        2.65      4.61 o 
   4  -6   9        1.22        4.41      2.81 o 
   5  -6   9        0.05       -0.06      1.13 o 
  -6  -5   9        0.01       -1.38      2.05 o 
  -5  -5   9        0.09       -0.13      1.06 o 
  -4  -5   9        3.82        6.45      1.21 o 
  -3  -5   9        6.65        6.69      1.18 o 
  -2  -5   9        6.70        5.13      0.90 o 
  -1  -5   9       35.39       37.61      2.14 o 
   0  -5   9       22.03       23.55      1.51 o 
   1  -5   9       24.05       24.54      2.16 o 
   2  -5   9        0.09        0.05      0.78 o 
   3  -5   9        1.98        4.63      1.75 o 
   4  -5   9        0.07        0.93      1.32 o 
   5  -5   9        0.04        2.29      1.61 o 
  -6  -4   9        3.90       13.52      3.22 o 
  -5  -4   9        3.94        5.84      2.35 o 
  -4  -4   9        2.78        2.16      1.06 o 
  -3  -4   9        5.19        5.20      0.96 o 
  -2  -4   9       26.27       27.71      1.67 o 
  -1  -4   9       86.67       95.37      4.02 o 
   0  -4   9        5.13        7.32      2.06 o 
   1  -4   9        0.42       -0.29      0.57 o 
   2  -4   9       18.48       16.11      1.25 o 
   3  -4   9        1.31        1.49      1.27 o 
   4  -4   9        0.39        0.51      1.83 o 
   5  -4   9        0.00       -0.72      1.32 o 
   6  -4   9        3.29        5.08      3.17 o 
  -7  -3   9        0.00       -2.03      2.19 o 
  -6  -3   9        0.73        1.31      1.92 o 
  -5  -3   9        3.53        3.93      1.03 o 
  -4  -3   9       25.84       25.68      1.72 o 
  -3  -3   9        0.40        1.77      0.89 o 
  -2  -3   9       30.90       33.57      1.72 o 
  -1  -3   9        3.05        5.90      0.90 o 
   0  -3   9        0.01       -0.14      0.78 o 
   1  -3   9        2.21        0.86      0.66 o 
   2  -3   9       15.28       16.15      1.40 o 
   3  -3   9       18.28       19.37      1.62 o 
   4  -3   9        2.36        2.64      1.13 o 
   5  -3   9        2.29        2.65      1.76 o 
   6  -3   9        0.10        0.49      2.21 o 
  -7  -2   9        0.68        2.52      2.34 o 
  -6  -2   9        2.61        2.70      1.35 o 
  -5  -2   9        2.99        1.32      1.19 o 
  -4  -2   9       28.53       26.84      1.98 o 
  -3  -2   9        3.28        4.06      0.62 o 
  -2  -2   9       10.19        8.95      1.00 o 
  -1  -2   9      127.35      119.67      6.32 o 
   0  -2   9       49.99       50.25      3.27 o 
   1  -2   9        2.30        3.31      0.91 o 
   2  -2   9       42.50       44.76      2.81 o 
   3  -2   9        9.16        9.09      1.67 o 
   4  -2   9       11.92       10.44      1.22 o 
   5  -2   9        0.14        1.55      0.93 o 
   6  -2   9        1.38       -0.19      0.95 o 
  -7  -1   9        0.63        5.37      2.54 o 
  -6  -1   9        8.21       10.15      2.62 o 
  -5  -1   9        3.17        1.47      2.09 o 
  -4  -1   9        3.78        2.67      1.21 o 
  -3  -1   9        0.77        2.73      3.51 o 
  -2  -1   9       79.98       79.41      4.69 o 
  -1  -1   9       35.74       32.55      2.23 o 
   0  -1   9       14.47       11.76      0.74 o 
   1  -1   9        5.10        8.28      1.63 o 
   2  -1   9       20.18       18.18      2.01 o 
   3  -1   9       12.75       16.88      1.57 o 
   4  -1   9        0.07        2.52      1.73 o 
   5  -1   9        0.07        0.72      1.10 o 
   6  -1   9        0.01       -0.62      1.40 o 
  -7   0   9        2.40        0.47      1.93 o 
  -6   0   9        1.09        0.53      1.19 o 
  -5   0   9        0.50        2.89      3.07 o 
  -4   0   9      264.63      283.64     11.73 o 
  -3   0   9        6.42        7.78      1.71 o 
  -2   0   9       35.81       38.26      3.83 o 
  -1   0   9       21.37       22.67      2.73 o 
   0   0   9        6.53        5.14      1.10 o 
   1   0   9        0.83       -0.03      0.82 o 
   2   0   9        5.60        8.03      1.91 o 
   3   0   9      158.64      151.06      5.29 o 
   4   0   9       10.69       13.45      1.44 o 
   5   0   9        0.04        0.88      1.39 o 
   6   0   9        0.92        0.99      1.61 o 
  -7   1   9        0.07       -1.49      1.76 o 
  -6   1   9        0.09       -1.37      1.37 o 
  -5   1   9        7.93       11.73      2.34 o 
  -4   1   9      152.10      152.64      7.11 o 
  -3   1   9       11.15        8.97      2.44 o 
  -2   1   9      110.17       88.55     16.34 o 
  -1   1   9       74.95       74.85      3.60 o 
   0   1   9        4.53        6.41      1.43 o 
   1   1   9        0.53        1.23      0.76 o 
   2   1   9        8.77        9.01      1.44 o 
   3   1   9      131.02      132.74      4.92 o 
   4   1   9       11.87       10.96      1.57 o 
   5   1   9        0.32       -0.15      1.34 o 
   6   1   9        0.05       -0.66      1.33 o 
  -6   2   9        1.59        2.90      3.00 o 
  -5   2   9        2.85        2.53      3.83 o 
  -4   2   9        4.62        5.03      1.75 o 
  -3   2   9       37.79       42.12      3.26 o 
  -2   2   9        2.55        6.10      4.54 o 
  -1   2   9        3.62        6.08      1.64 o 
   0   2   9       49.35       46.37      3.22 o 
   1   2   9       14.97       10.86      1.09 o 
   2   2   9        1.97        1.69      0.82 o 
   3   2   9        1.84        2.23      0.86 o 
   4   2   9        0.28       -0.68      1.23 o 
   5   2   9        0.58        0.83      1.23 o 
   6   2   9        1.05       -0.87      1.86 o 
  -6   3   9        1.21        1.61      1.65 o 
  -5   3   9        6.67        8.75      1.87 o 
  -4   3   9        0.10        2.66      1.28 o 
  -3   3   9        4.54        5.25      1.79 o 
  -2   3   9        1.02        4.61      1.35 o 
  -1   3   9       26.88       26.60      2.53 o 
   0   3   9        1.54        1.52      1.18 o 
   1   3   9        2.85        2.71      1.57 o 
   2   3   9        0.77        1.99      0.85 o 
   3   3   9        0.28        1.33      2.16 o 
   4   3   9        0.04        0.85      1.19 o 
   5   3   9        0.67        3.81      1.91 o 
  -6   4   9        0.22        0.29      1.36 o 
  -5   4   9        0.04        0.03      1.93 o 
  -4   4   9        4.83        7.69      2.15 o 
  -3   4   9        4.92        6.01      1.68 o 
  -2   4   9        4.19        5.40      1.54 o 
  -1   4   9       33.07       32.97      4.50 o 
   0   4   9        1.78        1.47      1.24 o 
   1   4   9        0.13        0.06      1.26 o 
   2   4   9        0.47        1.10      2.42 o 
   3   4   9        0.06        4.08      5.00 o 
   4   4   9        0.69        1.64      1.46 o 
   5   4   9        0.13        3.13      3.02 o 
  -5   5   9        0.03       -1.16      1.46 o 
  -4   5   9        0.43       -1.80      1.80 o 
  -3   5   9       13.79       12.44      2.38 o 
  -2   5   9        0.86        1.72      1.31 o 
  -1   5   9        0.35       -0.83      1.57 o 
   0   5   9        0.95        0.78      1.20 o 
   1   5   9        0.40        2.89      2.93 o 
   2   5   9        1.05       -2.77      2.77 o 
   3   5   9        2.31        0.91      1.83 o 
   4   5   9        0.33        2.19      2.36 o 
  -4   6   9        0.21       -2.24      2.24 o 
  -3   6   9        1.39        1.35      2.38 o 
  -2   6   9        0.01        1.88      1.72 o 
  -1   6   9        5.83        4.53      1.82 o 
   0   6   9        2.19        5.19      1.64 o 
   1   6   9        0.17        0.22      1.04 o 
   2   6   9        0.11       -2.04      3.22 o 
  -2  -8  10        0.10        0.52      2.06 o 
  -1  -8  10        0.00       -1.01      1.40 o 
   0  -8  10        0.40        1.27      1.38 o 
   1  -8  10        0.44       -0.03      1.18 o 
   2  -8  10        0.97       -0.01      1.07 o 
  -4  -7  10        4.93        4.90      2.21 o 
  -3  -7  10        6.97       10.91      1.85 o 
  -2  -7  10        6.41        6.98      2.01 o 
  -1  -7  10        0.43        1.85      1.47 o 
   0  -7  10        1.68        1.45      1.34 o 
   1  -7  10        1.54        0.83      1.21 o 
   2  -7  10        0.57        1.23      1.21 o 
   3  -7  10        0.00       -0.68      1.27 o 
  -5  -6  10        0.23        2.83      2.22 o 
  -4  -6  10        1.79        0.68      1.13 o 
  -3  -6  10        8.90        9.13      1.38 o 
  -2  -6  10        0.27        0.05      0.64 o 
  -1  -6  10        3.41        4.38      0.95 o 
   0  -6  10       41.91       46.97      3.89 o 
   1  -6  10       14.26       14.51      1.82 o 
   2  -6  10        1.05        1.29      1.38 o 
   3  -6  10        2.22        4.84      3.06 o 
   4  -6  10        5.38       11.33      2.52 o 
  -5  -5  10        1.40        0.88      1.81 o 
  -4  -5  10        9.19       11.90      1.55 o 
  -3  -5  10        4.21        1.69      0.81 o 
  -2  -5  10        0.21       -0.11      1.51 o 
  -1  -5  10       25.27       23.52      1.70 o 
   0  -5  10       24.95       24.59      1.65 o 
   1  -5  10        1.94        0.56      2.59 o 
   2  -5  10        3.65        4.05      1.45 o 
   3  -5  10        1.10        1.52      2.42 o 
   4  -5  10        6.01        8.03      2.14 o 
   5  -5  10        0.83       -0.15      1.97 o 
  -6  -4  10        3.18        1.06      2.54 o 
  -5  -4  10        2.53        1.22      2.28 o 
  -4  -4  10       20.80       21.61      2.57 o 
  -3  -4  10       36.37       34.79      2.47 o 
  -2  -4  10        5.68        5.68      1.01 o 
  -1  -4  10       12.65       13.00      1.30 o 
   0  -4  10        2.54        4.02      0.82 o 
   1  -4  10       15.39       14.28      1.22 o 
   2  -4  10       13.76       11.34      3.40 o 
   3  -4  10        1.21        2.20      1.27 o 
   4  -4  10        5.88        4.81      1.86 o 
   5  -4  10        2.00        2.47      1.62 o 
  -6  -3  10        3.62        3.56      2.39 o 
  -5  -3  10        4.15        4.27      1.83 o 
  -4  -3  10        5.23        4.62      1.38 o 
  -3  -3  10       93.68       91.78      3.33 o 
  -2  -3  10        8.78        9.49      1.49 o 
  -1  -3  10        0.23        0.66      0.56 o 
   0  -3  10       11.31       11.78      1.14 o 
   1  -3  10       40.50       38.83      2.70 o 
   2  -3  10        0.45        1.63      0.84 o 
   3  -3  10        0.03        0.67      0.96 o 
   4  -3  10       12.44        9.94      1.69 o 
   5  -3  10        1.41        2.65      1.46 o 
   6  -3  10        0.00        1.58      1.64 o 
  -6  -2  10       19.92       18.94      3.84 o 
  -5  -2  10        2.49        0.98      1.15 o 
  -4  -2  10       26.50       23.14      2.10 o 
  -3  -2  10       19.54       21.04      3.27 o 
  -2  -2  10      127.13      126.02     22.11 o 
  -1  -2  10        5.86        5.88      1.34 o 
   0  -2  10        8.77        9.06      1.63 o 
   1  -2  10        0.46        1.63      0.75 o 
   2  -2  10       57.87       61.84      3.01 o 
   3  -2  10        3.94        3.11      1.02 o 
   4  -2  10        0.92        0.72      0.87 o 
   5  -2  10        0.51        1.22      1.51 o 
   6  -2  10        0.23       -0.56      1.76 o 
  -7  -1  10        0.01        0.79      2.51 o 
  -6  -1  10        3.79        6.08      2.22 o 
  -5  -1  10        1.99        3.49      2.07 o 
  -4  -1  10        0.67       -0.36      0.94 o 
  -3  -1  10      141.68      143.79      6.88 o 
  -2  -1  10       45.45       49.32      5.58 o 
  -1  -1  10        0.97       -0.91      0.99 o 
   0  -1  10        6.30        5.42      1.18 o 
   1  -1  10       69.56       71.07      2.66 o 
   2  -1  10       54.92       57.94      2.63 o 
   3  -1  10        0.00        1.59      0.86 o 
   4  -1  10        8.43        7.31      1.36 o 
   5  -1  10        0.09        4.15      2.24 o 
   6  -1  10        0.08        1.99      2.24 o 
  -6   0  10        3.40        6.67      1.92 o 
  -5   0  10        0.95        1.10      1.79 o 
  -4   0  10        2.05        6.06      1.67 o 
  -3   0  10       66.02       68.82      5.12 o 
  -2   0  10        9.09       12.25      2.22 o 
  -1   0  10        0.89        0.31      1.28 o 
   0   0  10        0.30        2.59      1.93 o 
   1   0  10        2.04        2.35      0.86 o 
   2   0  10       12.18       11.12      1.18 o 
   3   0  10       11.48       12.13      1.97 o 
   4   0  10       12.13       11.93      1.95 o 
   5   0  10        2.03        4.67      2.54 o 
   6   0  10        0.14        0.13      1.27 o 
  -6   1  10        0.14        0.91      1.46 o 
  -5   1  10        0.09        0.47      1.06 o 
  -4   1  10        9.03       10.97      2.03 o 
  -3   1  10       31.44       28.76      2.72 o 
  -2   1  10        0.45        0.50      2.06 o 
  -1   1  10        0.53       -0.29      0.95 o 
   0   1  10        0.06        1.75      1.39 o 
   1   1  10        4.57        7.92      1.40 o 
   2   1  10        4.38        5.69      1.08 o 
   3   1  10       10.88       10.90      1.48 o 
   4   1  10        1.98        7.71      1.49 o 
   5   1  10        0.04       -2.11      2.11 o 
  -6   2  10        2.11        2.24      2.03 o 
  -5   2  10        0.03       -1.10      1.72 o 
  -4   2  10        1.38        5.82      1.69 o 
  -3   2  10        7.47        8.35      1.68 o 
  -2   2  10        0.15        2.19      2.01 o 
  -1   2  10        5.63        5.23      1.35 o 
   0   2  10        4.02        6.30      1.41 o 
   1   2  10        3.18        1.96      1.19 o 
   2   2  10        5.42        4.65      1.56 o 
   3   2  10        1.36        2.15      0.92 o 
   4   2  10        0.96        1.69      1.79 o 
   5   2  10        0.19        2.28      1.68 o 
  -6   3  10        3.86        7.17      2.20 o 
  -5   3  10       12.32       14.62      3.20 o 
  -4   3  10        0.18       -0.49      1.15 o 
  -3   3  10       15.81       16.29      2.69 o 
  -2   3  10        0.86        0.74      1.23 o 
  -1   3  10       43.66       39.53      3.25 o 
   0   3  10        5.10        7.05      1.67 o 
   1   3  10        0.03       -0.47      1.31 o 
   2   3  10        2.39        4.84      1.37 o 
   3   3  10        2.39        2.30      1.03 o 
   4   3  10        0.12        0.94      1.35 o 
   5   3  10        0.00       -1.95      2.93 o 
  -5   4  10        0.00       -0.91      1.94 o 
  -4   4  10        0.60       -0.14      1.81 o 
  -3   4  10       15.84       14.89      2.53 o 
  -2   4  10       34.34       35.29      3.96 o 
  -1   4  10        0.17        1.38      1.49 o 
   0   4  10        7.22        4.70      3.37 o 
   1   4  10        0.96       -0.86      1.49 o 
   2   4  10        0.72       -0.88      1.21 o 
   3   4  10        0.03       -0.46      2.02 o 
   4   4  10        1.88        1.59      2.04 o 
  -4   5  10        3.03        2.39      2.06 o 
  -3   5  10        2.43        4.34      1.89 o 
  -2   5  10        0.20        0.91      3.73 o 
  -1   5  10        8.53        7.30      2.18 o 
   0   5  10        4.86        7.59      1.95 o 
   1   5  10        1.75        2.06      1.33 o 
   2   5  10        4.86        8.34      3.11 o 
   3   5  10        1.35       -2.24      2.71 o 
  -2   6  10        0.00       -0.87      1.65 o 
  -1   6  10        0.20        0.73      1.31 o 
   0   6  10        0.00        2.05      1.59 o 
   1   6  10        5.91        6.00      3.08 o 
  -1  -8  11        0.00       -1.00      2.16 o 
   0  -8  11        1.15       -0.95      1.70 o 
  -2  -7  11        0.02        0.33      1.01 o 
  -1  -7  11        0.30       -0.74      1.38 o 
   0  -7  11        2.98        3.47      2.15 o 
   1  -7  11        0.25        0.44      1.09 o 
   2  -7  11        3.36        5.64      1.67 o 
   3  -7  11        0.06        1.81      1.55 o 
  -4  -6  11        0.06       -0.43      1.65 o 
  -3  -6  11        7.03        9.68      1.35 o 
  -2  -6  11        0.12       -0.79      0.79 o 
  -1  -6  11        3.07        2.57      0.89 o 
   0  -6  11       23.52       26.15      2.87 o 
   1  -6  11        0.52        0.82      1.41 o 
   2  -6  11        2.48        1.53      1.33 o 
   3  -6  11        0.28        0.20      1.19 o 
   4  -6  11        3.21        7.44      6.55 o 
  -5  -5  11        0.20       -0.79      2.35 o 
  -4  -5  11        0.23       -0.09      1.05 o 
  -3  -5  11        3.16        3.08      1.72 o 
  -2  -5  11       11.63       12.93      1.51 o 
  -1  -5  11        6.29        8.10      1.29 o 
   0  -5  11        0.05        1.01      0.80 o 
   1  -5  11        8.53        8.40      3.00 o 
   2  -5  11        1.68        5.27      2.64 o 
   3  -5  11        4.39        3.45      2.38 o 
   4  -5  11        0.26        1.11      1.51 o 
  -5  -4  11        0.18        2.21      2.05 o 
  -4  -4  11        2.01        3.06      1.37 o 
  -3  -4  11       13.62       13.23      1.95 o 
  -2  -4  11       21.20       18.44      2.78 o 
  -1  -4  11       21.03       19.98      1.55 o 
   0  -4  11       14.79       12.57      1.41 o 
   1  -4  11        3.10        2.19      0.88 o 
   2  -4  11       17.18       15.14      4.25 o 
   3  -4  11        0.47       -0.20      1.55 o 
   4  -4  11        0.03        1.37      1.45 o 
   5  -4  11        1.27        2.84      4.70 o 
  -6  -3  11        2.85        1.13      2.04 o 
  -5  -3  11        0.26        1.43      1.18 o 
  -4  -3  11        2.46        0.58      1.00 o 
  -3  -3  11        2.54        4.61      1.30 o 
  -2  -3  11       52.64       50.99      3.51 o 
  -1  -3  11       18.98       16.91      1.88 o 
   0  -3  11        7.48        7.75      0.98 o 
   1  -3  11        3.81        6.77      1.15 o 
   2  -3  11        5.02        3.31      0.98 o 
   3  -3  11       17.91       19.88      1.85 o 
   4  -3  11        0.82        2.64      1.37 o 
   5  -3  11        1.69        1.99      1.44 o 
  -6  -2  11        4.27        5.63      2.34 o 
  -5  -2  11        0.93        2.29      1.30 o 
  -4  -2  11        8.23        8.12      2.14 o 
  -3  -2  11       42.70       40.53      4.11 o 
  -2  -2  11       28.02       27.23      4.46 o 
  -1  -2  11        8.91        6.95      1.54 o 
   0  -2  11        3.02        4.91      1.79 o 
   1  -2  11       13.05        9.16      1.05 o 
   2  -2  11        0.21        1.10      0.84 o 
   3  -2  11       10.62        9.00      1.37 o 
   4  -2  11        0.24        1.13      1.24 o 
   5  -2  11        0.90        3.51      1.65 o 
  -6  -1  11        0.72        2.22      1.64 o 
  -5  -1  11        2.36        3.51      2.54 o 
  -4  -1  11        5.94        9.17      1.80 o 
  -3  -1  11        0.81        1.52      2.06 o 
  -2  -1  11        0.02        1.57      1.65 o 
  -1  -1  11        9.68        8.27      1.55 o 
   0  -1  11        2.87        5.06      1.26 o 
   1  -1  11        5.94        7.55      1.53 o 
   2  -1  11        0.45        4.54      1.68 o 
   3  -1  11        0.43        1.02      0.84 o 
   4  -1  11        5.41        3.19      1.73 o 
   5  -1  11        0.48       -0.56      1.00 o 
  -6   0  11        7.19        7.13      2.47 o 
  -5   0  11        0.41       -1.21      1.42 o 
  -4   0  11        5.64        5.05      3.40 o 
  -3   0  11       32.14       37.51      3.43 o 
  -2   0  11       26.76       27.82      2.58 o 
  -1   0  11       71.98       69.02      4.15 o 
   0   0  11        4.25        6.72      1.41 o 
   1   0  11       12.34        7.41      1.46 o 
   2   0  11        9.79        9.95      1.26 o 
   3   0  11        0.53       -0.91      0.91 o 
   4   0  11        2.50        5.21      1.47 o 
   5   0  11        0.06        3.33      3.20 o 
  -6   1  11        3.46        5.95      2.10 o 
  -5   1  11        0.01       -1.67      1.67 o 
  -4   1  11        6.04        8.25      1.93 o 
  -3   1  11       35.71       34.66      2.92 o 
  -2   1  11        2.14        5.17      1.55 o 
  -1   1  11       20.29       19.96      3.30 o 
   0   1  11       28.18       27.71      3.01 o 
   1   1  11        3.73        4.64      1.41 o 
   2   1  11        9.23        6.44      1.45 o 
   3   1  11       24.36       23.46      2.06 o 
   4   1  11        8.48        5.96      1.53 o 
   5   1  11        0.09       -1.47      1.47 o 
  -6   2  11        0.32        0.97      2.72 o 
  -5   2  11        0.70       -0.10      1.13 o 
  -4   2  11        5.44        8.44      3.82 o 
  -3   2  11        5.69        6.51      1.75 o 
  -2   2  11        1.25        2.11      1.29 o 
  -1   2  11        0.46        2.56      1.27 o 
   0   2  11       37.19       33.07      2.83 o 
   1   2  11        0.34       -0.28      1.13 o 
   2   2  11        3.03        2.41      1.15 o 
   3   2  11       18.50       15.43      2.17 o 
   4   2  11       11.06       10.84      4.40 o 
  -5   3  11        2.01        0.82      1.69 o 
  -4   3  11        0.80       -0.51      1.36 o 
  -3   3  11        6.47        6.30      1.68 o 
  -2   3  11        6.35        9.34      4.99 o 
  -1   3  11        0.04        1.48      1.17 o 
   0   3  11        0.03       -0.39      0.96 o 
   1   3  11        1.47       -1.32      1.38 o 
   2   3  11        0.48        0.33      0.89 o 
   3   3  11        2.90        8.55      3.15 o 
   4   3  11        0.00       -1.86      2.72 o 
  -4   4  11        5.10        9.06      3.52 o 
  -3   4  11        1.41        3.92      2.61 o 
  -2   4  11       12.09       10.71      2.47 o 
  -1   4  11        0.72        5.18      2.05 o 
   0   4  11       14.05       11.07      2.67 o 
   1   4  11        0.00       -0.23      1.02 o 
   2   4  11        7.04        6.48      2.25 o 
   3   4  11        0.01        0.54      2.10 o 
  -3   5  11        2.56        1.79      1.78 o 
  -2   5  11        0.02       -0.02      1.79 o 
  -1   5  11        0.32       -0.37      2.03 o 
   0   5  11        2.36       10.01      2.14 o 
   1   5  11        0.70       -1.17      1.21 o 
   2   5  11        5.18        1.58      2.96 o 
  -2  -7  12        0.23       -1.29      2.40 o 
  -1  -7  12        2.24        1.51      2.12 o 
   0  -7  12        0.02        3.56      2.42 o 
   1  -7  12        0.01        2.63      1.71 o 
   2  -7  12        0.00       -1.21      1.40 o 
  -3  -6  12        0.55       -0.27      1.01 o 
  -2  -6  12        2.58        1.86      1.28 o 
  -1  -6  12        1.35        2.09      1.47 o 
   0  -6  12        0.00        2.93      1.65 o 
   1  -6  12        1.30        1.30      1.27 o 
   2  -6  12        2.50        3.01      1.54 o 
   3  -6  12        0.06        1.24      2.37 o 
  -4  -5  12        1.50        0.06      2.96 o 
  -3  -5  12        9.92       11.70      3.53 o 
  -2  -5  12        2.49        1.23      1.45 o 
  -1  -5  12        2.57        2.65      1.32 o 
   0  -5  12       12.21       11.04      2.18 o 
   1  -5  12        8.34        6.81      1.60 o 
   2  -5  12        4.97        4.16      1.68 o 
   3  -5  12        0.47        4.00      1.91 o 
   4  -5  12        1.22        2.95      1.85 o 
  -5  -4  12       11.36       16.69      3.46 o 
  -4  -4  12       19.08       16.82      3.57 o 
  -3  -4  12        9.78        8.45      1.75 o 
  -2  -4  12        1.31        1.16      1.82 o 
  -1  -4  12        7.69        7.61      1.48 o 
   0  -4  12       22.42       26.11      1.91 o 
   1  -4  12        2.87        4.79      1.09 o 
   2  -4  12        1.76        1.93      1.13 o 
   3  -4  12        5.19        4.40      4.42 o 
   4  -4  12        0.11       -1.49      1.66 o 
  -5  -3  12        5.75        3.46      1.37 o 
  -4  -3  12        1.51        0.31      1.34 o 
  -3  -3  12        0.02        1.46      1.18 o 
  -2  -3  12       14.42       15.92      2.89 o 
  -1  -3  12       11.49       13.85      2.08 o 
   0  -3  12        0.32        0.28      0.86 o 
   1  -3  12        0.85        0.25      0.69 o 
   2  -3  12        5.83        6.67      1.23 o 
   3  -3  12        1.46        5.62      1.99 o 
   4  -3  12        0.48        1.45      1.38 o 
   5  -3  12        0.27       -0.62      1.57 o 
  -5  -2  12        5.67        4.50      2.59 o 
  -4  -2  12       12.16       10.80      3.99 o 
  -3  -2  12        0.14        3.26      2.39 o 
  -2  -2  12        5.77        8.10      4.39 o 
  -1  -2  12        1.17        5.62      1.63 o 
   0  -2  12       21.69       22.98      3.65 o 
   1  -2  12        5.43        6.04      1.52 o 
   2  -2  12        0.92        0.66      1.12 o 
   3  -2  12        0.16       -0.18      1.28 o 
   4  -2  12        1.42        1.37      1.11 o 
   5  -2  12        2.64        1.99      1.46 o 
  -6  -1  12        0.23       -0.55      1.35 o 
  -5  -1  12        8.14       10.92      2.26 o 
  -4  -1  12        1.45        1.29      2.07 o 
  -3  -1  12        1.63        2.07      1.49 o 
  -2  -1  12        4.64        7.70      4.27 o 
  -1  -1  12        2.14        4.14      2.64 o 
   0  -1  12       21.24       22.17      4.18 o 
   1  -1  12        2.15        6.28      1.40 o 
   2  -1  12        4.70        3.57      1.89 o 
   3  -1  12        0.08        0.76      1.29 o 
   4  -1  12        0.01        0.27      0.87 o 
  -6   0  12        3.15        8.93      5.84 o 
  -5   0  12        0.65       -1.52      1.62 o 
  -4   0  12        2.49        1.49      3.19 o 
  -3   0  12       20.84       21.10      2.80 o 
  -2   0  12       16.48       18.56      2.29 o 
  -1   0  12        2.56        2.50      1.21 o 
   0   0  12       12.38       11.37      2.41 o 
   1   0  12        0.34        0.59      1.24 o 
   2   0  12        2.68        4.98      1.62 o 
   3   0  12        5.89        3.14      1.48 o 
   4   0  12        6.52        2.75      4.48 o 
   5   0  12        1.23       -0.18      1.71 o 
  -5   1  12        2.63        2.64      1.76 o 
  -4   1  12        5.17        6.00      3.11 o 
  -3   1  12       60.09       52.68      4.23 o 
  -2   1  12        0.48       -1.12      1.67 o 
  -1   1  12        3.38        2.17      1.46 o 
   0   1  12        3.64        4.13      1.87 o 
   1   1  12        2.85        4.92      2.43 o 
   2   1  12        0.07        0.90      1.07 o 
   3   1  12       18.99       16.62      2.24 o 
   4   1  12       19.48       22.69      5.87 o 
  -5   2  12        1.17        1.93      1.63 o 
  -4   2  12        3.80        4.15      1.77 o 
  -3   2  12        2.69        1.70      1.31 o 
  -2   2  12        0.84        1.46      2.82 o 
  -1   2  12        0.04       -1.09      1.24 o 
   0   2  12        0.05        0.06      1.06 o 
   1   2  12        1.35        3.88      1.43 o 
   2   2  12        0.31        0.47      0.97 o 
   3   2  12        2.63        6.85      3.40 o 
   4   2  12        5.61        9.63      3.94 o 
  -4   3  12        5.54        8.18      2.30 o 
  -3   3  12        0.40        2.00      1.44 o 
  -2   3  12        4.52        7.34      1.95 o 
  -1   3  12        1.17        2.66      1.47 o 
   0   3  12        1.79        2.63      1.33 o 
   1   3  12        5.75        7.78      1.93 o 
   2   3  12        0.02       -1.01      1.19 o 
   3   3  12        1.25        4.28      3.43 o 
  -3   4  12        6.37        5.86      2.33 o 
  -2   4  12        3.93        1.39      1.50 o 
  -1   4  12        0.78        0.50      1.31 o 
   0   4  12        9.02       10.32      2.21 o 
   1   4  12        4.17        2.98      1.60 o 
   2   4  12        0.02       -1.45      2.04 o 
  -1   5  12        1.24        1.99      1.79 o 
   0   5  12        0.02       -1.30      1.36 o 
  -3  -6  13        0.00        2.70      2.31 o 
  -2  -6  13       11.29       10.55      3.79 o 
  -1  -6  13        0.05       -0.30      2.04 o 
   1  -6  13       16.28       15.31      3.73 o 
   2  -6  13        0.41        2.67      2.34 o 
  -4  -5  13        0.42       -0.49      1.83 o 
  -3  -5  13        0.00        0.97      1.38 o 
  -2  -5  13        8.61       11.74      2.50 o 
  -1  -5  13        0.12       -0.59      1.25 o 
   0  -5  13        1.19       -0.72      1.85 o 
   1  -5  13       24.12       28.38      4.51 o 
   2  -5  13        1.14       -2.51      2.58 o 
   3  -5  13        0.08       -1.74      2.62 o 
  -4  -4  13        1.76        1.00      1.39 o 
  -3  -4  13        2.13        4.24      1.70 o 
  -2  -4  13       10.86       11.30      2.33 o 
  -1  -4  13        4.53        4.27      1.34 o 
   0  -4  13        2.94        3.90      2.99 o 
   1  -4  13        0.03        1.29      1.20 o 
   2  -4  13        0.00        4.63      2.59 o 
   3  -4  13        0.00        5.21      3.10 o 
  -5  -3  13        0.65        1.03      1.29 o 
  -4  -3  13        0.56        2.54      2.32 o 
  -3  -3  13       18.76       23.66      5.42 o 
  -2  -3  13       19.77       23.77      2.79 o 
  -1  -3  13        6.36        6.65      1.72 o 
   0  -3  13        0.01        2.90      2.41 o 
   1  -3  13       10.02        8.29      1.88 o 
   2  -3  13        1.72        0.51      1.10 o 
   3  -3  13        0.01        2.87      2.22 o 
   4  -3  13        0.31       -2.85      2.85 o 
  -5  -2  13        7.87        9.36      2.17 o 
  -4  -2  13        0.73       -0.55      1.20 o 
  -3  -2  13        0.95        0.03      0.94 o 
  -2  -2  13        6.90        8.84      1.88 o 
  -1  -2  13       36.35       31.04      3.00 o 
   0  -2  13        3.39        2.12      1.29 o 
   1  -2  13        4.87        6.36      1.89 o 
   2  -2  13        1.55        2.64      3.04 o 
   3  -2  13        0.50        0.51      1.14 o 
  -5  -1  13        9.62       14.32      2.88 o 
  -4  -1  13        0.31        0.24      1.33 o 
  -3  -1  13        1.52        3.27      1.88 o 
  -2  -1  13       18.64       19.21      6.11 o 
  -1  -1  13        8.68        8.66      2.40 o 
   0  -1  13        0.88        0.29      1.11 o 
   1  -1  13        0.30        0.00      0.97 o 
   2  -1  13        0.65        2.32      1.59 o 
   3  -1  13        1.11        2.78      2.44 o 
   4  -1  13        0.10        0.92      1.68 o 
  -5   0  13        0.61       -0.28      1.29 o 
  -4   0  13        0.67       -1.61      1.61 o 
  -3   0  13        5.45        3.76      2.60 o 
  -2   0  13        6.14       11.95      2.13 o 
  -1   0  13        0.27        1.95      1.60 o 
   0   0  13        3.57        1.10      1.14 o 
   1   0  13        0.01       -0.53      1.49 o 
   2   0  13        0.00        0.23      2.35 o 
   3   0  13        0.32        1.07      2.14 o 
   4   0  13        6.18        3.18      1.85 o 
  -5   1  13        4.58        5.92      2.10 o 
  -4   1  13        0.39        0.74      1.48 o 
  -3   1  13       14.23       16.75      2.74 o 
  -2   1  13        6.58        6.77      1.79 o 
  -1   1  13        4.47        5.69      1.82 o 
   0   1  13        0.02        0.83      1.25 o 
   1   1  13        0.48        1.52      1.75 o 
   2   1  13        1.83        2.06      1.47 o 
   3   1  13        0.30       -1.04      1.39 o 
  -4   2  13        3.47        8.14      2.59 o 
  -3   2  13        0.02       -0.33      1.55 o 
  -2   2  13        0.44        1.07      1.50 o 
  -1   2  13        4.64        3.81      1.53 o 
   0   2  13        0.01        0.00      1.06 o 
   1   2  13        4.93        2.86      1.56 o 
   2   2  13        1.52        0.99      2.44 o 
   3   2  13        3.49        5.08      3.00 o 
  -3   3  13        1.79        3.51      1.80 o 
  -2   3  13        5.36        7.28      3.00 o 
  -1   3  13        0.01       -0.54      1.19 o 
   0   3  13        3.69        3.67      1.58 o 
   1   3  13        1.92        5.17      3.58 o 
   2   3  13        2.20        2.65      1.95 o 
  -2   4  13        8.57        3.42      3.46 o 
  -1   4  13        5.98        3.57      2.12 o 
   0   4  13        0.56        0.06      1.40 o 
  -1  -6  14        0.04        0.03      1.63 o 
   0  -6  14        0.61       -0.46      1.43 o 
  -3  -5  14        1.70        1.11      1.55 o 
  -2  -5  14        0.35        1.12      2.32 o 
  -1  -5  14        2.47        4.18      3.16 o 
   0  -5  14        0.51        0.91      1.91 o 
   1  -5  14        0.01       -0.09      1.97 o 
   2  -5  14        0.05        5.21      2.71 o 
  -3  -4  14        6.29        7.71      2.43 o 
  -2  -4  14        0.85        0.26      1.17 o 
  -1  -4  14       11.76       10.73      2.11 o 
   0  -4  14        4.03        3.28      1.60 o 
   1  -4  14        4.26        4.99      2.48 o 
   2  -4  14        4.13        2.35      2.32 o 
  -4  -3  14        2.13        2.10      1.56 o 
  -3  -3  14        2.39        1.30      1.94 o 
  -2  -3  14        0.93       -0.24      1.54 o 
  -1  -3  14        8.05        5.67      1.59 o 
   0  -3  14        6.96        8.70      1.83 o 
   1  -3  14        3.47        2.37      1.64 o 
   2  -3  14        1.24        0.27      1.73 o 
   3  -3  14        0.28       -1.90      2.23 o 
  -4  -2  14        0.67        1.94      2.09 o 
  -3  -2  14        0.54       -0.99      1.56 o 
  -2  -2  14        0.10       -0.94      1.17 o 
  -1  -2  14        0.58       -0.33      1.84 o 
   0  -2  14        7.05        6.08      1.73 o 
   1  -2  14        1.22        4.08      1.41 o 
   2  -2  14        0.15        4.63      3.05 o 
   3  -2  14        0.44       -1.52      2.62 o 
  -4  -1  14        2.84        1.65      2.81 o 
  -3  -1  14        0.51        1.51      1.46 o 
  -2  -1  14        2.46        2.76      1.77 o 
  -1  -1  14        0.48        3.34      3.39 o 
   0  -1  14        0.63       -0.90      1.21 o 
   1  -1  14        7.74        9.56      1.98 o 
   2  -1  14        2.28        2.04      1.54 o 
   3  -1  14        1.97        2.57      1.74 o 
  -4   0  14        4.48        9.22      2.67 o 
  -3   0  14        0.00       -0.94      1.52 o 
  -2   0  14        0.25        1.66      1.64 o 
  -1   0  14       16.60       16.75      2.52 o 
   0   0  14        3.26        4.61      2.08 o 
   1   0  14        0.00        2.52      1.58 o 
   2   0  14        0.40        5.58      1.75 o 
   3   0  14        1.48        2.78      1.77 o 
  -4   1  14        0.43       -0.66      1.40 o 
  -3   1  14        9.33        6.96      2.24 o 
  -2   1  14        5.22        3.17      2.51 o 
  -1   1  14        3.40        3.61      1.68 o 
   0   1  14        6.56        6.77      2.05 o 
   1   1  14        0.00        0.77      2.68 o 
   2   1  14        0.02        1.14      1.39 o 
  -3   2  14        8.00       13.92      4.74 o 
  -2   2  14        9.30       11.38      2.72 o 
  -1   2  14        0.14        0.33      1.18 o 
   0   2  14        0.50        0.93      1.29 o 
   1   2  14        1.06        2.82      1.75 o 
   2   2  14        0.00       -1.31      2.17 o 
  -1   3  14        1.34        0.93      3.33 o 
   0   3  14        0.86        0.37      1.48 o 
  -2  -4  15        0.29       -0.87      1.43 o 
  -1  -4  15        0.51        1.25      1.42 o 
   0  -4  15        0.72        6.68      2.93 o 
   1  -4  15        2.13        1.96      2.31 o 
  -3  -3  15        0.74        0.06      1.18 o 
  -2  -3  15        0.51        0.43      1.49 o 
  -1  -3  15        0.87        0.57      1.26 o 
   0  -3  15        0.07        2.28      1.75 o 
   1  -3  15        0.13       -0.86      1.34 o 
   2  -3  15        0.33       -0.88      2.00 o 
  -3  -2  15        1.09       -1.26      1.35 o 
  -2  -2  15        8.05        7.38      2.30 o 
  -1  -2  15        0.61       -0.82      1.21 o 
   0  -2  15        0.04        1.92      1.53 o 
   1  -2  15        1.91        3.69      1.50 o 
   2  -2  15        4.59        2.92      2.78 o 
  -3  -1  15        3.43        0.42      2.06 o 
  -2  -1  15        2.13        0.93      2.50 o 
  -1  -1  15        0.05        2.69      2.15 o 
   0  -1  15        0.94        1.65      2.01 o 
   1  -1  15        0.59        0.75      1.78 o 
   2  -1  15        0.85        1.93      2.75 o 
  -3   0  15        2.37        3.04      1.83 o 
  -2   0  15        8.98        6.14      1.97 o 
  -1   0  15        3.52        4.25      2.86 o 
   0   0  15        3.60        3.59      1.65 o 
   1   0  15        0.03        0.07      1.14 o 
   2   0  15        1.74        1.02      1.46 o 
  -2   1  15       17.66       17.70      8.04 o 
  -1   1  15        0.72        0.54      1.49 o 
   0   1  15        1.07        1.87      2.42 o 
   1   1  15        1.50        3.53      1.72 o 
                                                 
